# Supplementary material for: Exploring factors influencing nurses’ attitudes towards their role in dental care
Source: PLoS One. 2023 Jul 20;18(7):e0288927. doi: 10.1371/journal.pone.0288927 (PMC10358942; doi:10.1371/journal.pone.0288927)
Supplement: S1 Data — (XLS) [file pone.0288927.s001.xls]

## Sheet: KAP_OHNurses-Balgis2021
Timestamp	Age	Gdr	Nation	Splt	Affil	YrPrac	K1	K2	K3	K4	K5	K6	K7	K8	K9	K10	K11	K12	K13	K14	K15	A1	A2	A3	A4	A5	A6	A7	A8	A9	A10	A11	A12	A13	A14	A15	Att_score	Pos_att	P1	P2	P3	P4	P4.1	P4.2	P4.3	P4.4	P4.5	P4.6	P4.7
44091.	Twenties	Male	Non Saudi	Nurse	#NULL!	>6 to10 years	Incorrect ans	Incorrect	Correct	Yes	Yes	Yes	Yes	Yes	No	Yes	Yes	No	No	Yes	Yes	Strongly agree	Disagree	Agree	Neutral	Strongly agree	Neutral	Neutral	Neutral	Agree	Agree	Agree	Agree	Strongly disagree	Strongly disagree	Strongly disagree	7	Positive	Always	Sometimes	Yes	Yes	Yes	No	No	No	No	No	No
44097.	Twenties	Male	Saudi	Nurse	Private hospital	<3 years	Incorrect ans	Incorrect	Incorrect	Yes	Yes	Yes	Yes	Yes	Yes	No	Yes	No	Yes	No	No	Agree	Disagree	Neutral	Neutral	Agree	Neutral	Agree	Agree	Disagree	Agree	Disagree	Disagree	Agree	Agree	Disagree	7	Positive	Always	Sometimes	Yes	Yes	Yes	No	No	No	No	No	No
44101.	Thirties	Male	Non Saudi	Nurse	Private hospital	3-6 years	Incorrect ans	Incorrect	Correct	Yes	Yes	Yes	Yes	Yes	Yes	Yes	Yes	Yes	Yes	No	Yes	Agree	Agree	Agree	Agree	Neutral	Neutral	Agree	Agree	Disagree	Agree	Agree	Agree	Agree	Neutral	Neutral	1	Positive	Sometimes	Sometimes	Yes	No	No	No	No	No	No	No	No
44102.	Twenties	Male	Saudi	Nurse	Teaching institute	<3 years	Incorrect ans	Incorrect	Correct	Yes	Yes	Yes	Yes	Yes	No	No	Yes	No	No	No	Yes	Agree	Neutral	Agree	Agree	Strongly agree	Neutral	Agree	Agree	Agree	Agree	Agree	Agree	Neutral	Strongly agree	Neutral	11	Negative	Sometimes	Never	No	No	No	No	No	No	No	No	No
44102.	Twenties	Male	Saudi	Nurse	Teaching institute	3-6 years	Incorrect ans	Incorrect	Incorrect	Yes	Yes	No	No	No	No	No	Yes	No	No	No	Yes	Agree	Neutral	Agree	Neutral	Neutral	Neutral	Agree	Agree	Neutral	Neutral	Neutral	Neutral	Strongly agree	Strongly agree	Agree	7	Positive	Always	Always	Yes	Yes	No	No	Yes	Yes	Yes	Yes	No
44103.	Thirties	Male	Non Saudi	Nurse	Teaching institute	>10 years	Incorrect ans	Incorrect	Correct	Yes	Yes	Yes	Yes	Yes	No	No	Yes	No	Yes	No	Yes	Strongly agree	Neutral	Agree	Agree	Agree	Agree	Neutral	Neutral	Neutral	Agree	Agree	Agree	Neutral	Agree	Neutral	9	Negative	Sometimes	Never	Yes	Yes	Yes	No	Yes	No	Yes	Yes	No
44103.	Twenties	Male	Saudi	Nurse	Both private & public	<3 years	Incorrect ans	Incorrect	Correct	Yes	Yes	Yes	Yes	No	No	No	Yes	No	Yes	No	Yes	Strongly agree	Agree	Agree	Agree	Strongly agree	Agree	Agree	Agree	Disagree	Strongly agree	Strongly agree	Strongly agree	Disagree	Disagree	Neutral	11	Negative	Sometimes	Sometimes	Yes	No	No	No	No	No	No	No	No
44103.	Twenties	Male	Saudi	Nurse	Both private & public	>10 years	Incorrect ans	Incorrect	Correct	No	No	No	Yes	No	No	No	No	Yes	No	No	Yes	Agree	Strongly disagree	Agree	Strongly agree	Strongly agree	Disagree	Strongly agree	Strongly agree	Disagree	Strongly agree	Strongly agree	Neutral	Agree	Neutral	Neutral	9	Negative	Always	Always	Yes	Yes	No	Yes	No	No	No	No	No
44103.	Thirties	Female	Saudi	Nurse	Public hospital	>10 years	Incorrect ans	Incorrect	Incorrect	No	Yes	Yes	Yes	No	No	No	No	No	No	No	Yes	Agree	Strongly agree	Agree	Agree	Neutral	Neutral	Disagree	Agree	Neutral	Neutral	Neutral	Neutral	Neutral	Neutral	Neutral	5	Positive	Always	Always	Yes	Yes	Yes	No	No	No	No	No	No
44103.	Twenties	Male	Saudi	Nurse	Ministry of health	<3 years	Incorrect ans	Incorrect	Incorrect	Yes	Yes	Yes	Yes	No	No	Yes	Yes	No	Yes	No	Yes	Strongly agree	Agree	Agree	Agree	Strongly agree	Agree	Agree	Agree	Neutral	Strongly agree	Strongly agree	Strongly agree	Strongly disagree	Disagree	Disagree	11	Negative	Never	Sometimes	Yes	No	No	No	No	No	No	No	No
44103.	Twenties	Male	Saudi	Nurse	Ministry of health	<3 years	Incorrect ans	Incorrect	Correct	Yes	Yes	Yes	Yes	Yes	No	No	Yes	Yes	Yes	No	Yes	Agree	Agree	Neutral	Agree	Agree	Agree	Agree	Agree	Disagree	Agree	Agree	Agree	Agree	Neutral	Disagree	11	Negative	Sometimes	Sometimes	Yes	Yes	Yes	No	No	Yes	No	Yes	No
44103.	Twenties	Female	Saudi	Nurse	Public hospital	<3 years	Incorrect ans	Incorrect	Incorrect	Yes	Yes	Yes	Yes	Yes	No	Yes	Yes	Yes	Yes	No	Yes	Agree	Agree	Disagree	Neutral	Agree	Neutral	Neutral	Neutral	Neutral	Agree	Neutral	Neutral	Neutral	Agree	Disagree	5	Positive	Sometimes	Sometimes	Yes	No	No	No	No	No	No	No	No
44103.	Thirties	Female	Saudi	Nurse	Private hospital	>10 years	Incorrect ans	Incorrect	Correct	Yes	Yes	Yes	Yes	Yes	No	No	Yes	Yes	Yes	Yes	Yes	Neutral	Strongly agree	Strongly agree	Neutral	Agree	Agree	Agree	Strongly agree	Agree	Strongly agree	Disagree	Agree	Neutral	Strongly agree	Neutral	1	Positive	Always	Always	Yes	Yes	Yes	No	Yes	No	Yes	No	Yes
44103.	Twenties	Male	Saudi	Nurse	Teaching institute	3-6 years	Incorrect ans	Incorrect	Incorrect	No	Yes	Yes	Yes	No	No	No	No	No	Yes	No	Yes	Strongly agree	Neutral	Disagree	Strongly disagree	Disagree	Strongly disagree	Neutral	Agree	Neutral	Strongly agree	Strongly agree	Strongly agree	Agree	Neutral	Strongly disagree	6	Positive	Sometimes	Never	Yes	No	No	No	No	No	No	No	No
44103.	Twenties	Male	Saudi	Nurse	Public hospital	<3 years	Incorrect ans	Incorrect	Incorrect	Yes	Yes	Yes	Yes	Yes	No	No	Yes	No	Yes	No	Yes	Agree	Agree	Agree	Neutral	Neutral	Neutral	Neutral	Neutral	Neutral	Neutral	Neutral	Disagree	Strongly disagree	Neutral	Agree	4	Positive	Sometimes	Never	No	No	No	No	No	No	No	No	No
44103.	Twenties	Male	Saudi	Nurse	Both private & public	<3 years	Incorrect ans	Incorrect	Incorrect	Yes	Yes	Yes	Yes	No	No	No	Yes	No	Yes	No	Yes	Strongly agree	Strongly agree	Strongly agree	Agree	Agree	Neutral	Neutral	Neutral	Neutral	Neutral	Neutral	Neutral	Neutral	Neutral	Neutral	5	Positive	Sometimes	Sometimes	Yes	Yes	Yes	Yes	No	No	No	No	No
44103.	Twenties	Male	Saudi	Nurse	Public hospital	<3 years	Incorrect ans	Incorrect	Incorrect	Yes	Yes	Yes	Yes	Yes	No	No	Yes	No	Yes	No	Yes	Strongly agree	Agree	Neutral	Agree	Agree	Agree	Strongly agree	Neutral	Agree	Strongly agree	Agree	Agree	Neutral	Strongly agree	Disagree	11	Negative	Always	Always	Yes	No	No	No	No	No	No	No	No
44103.	Twenties	Female	Saudi	Nurse	Ministry of health	3-6 years	Incorrect ans	Incorrect	Incorrect	Yes	Yes	No	No	No	No	Yes	No	No	No	No	Yes	Agree	Agree	Neutral	Neutral	Neutral	Neutral	Neutral	Neutral	Neutral	Neutral	Neutral	Neutral	Neutral	Disagree	Disagree	2	Positive	Always	Always	No	No	No	No	No	Yes	No	No	No
44103.	Twenties	Male	Saudi	Nurse	Teaching institute	<3 years	Incorrect ans	Incorrect	Incorrect	Yes	No	Yes	Yes	No	No	No	Yes	Yes	Yes	No	No	Neutral	Disagree	Agree	Neutral	Agree	Neutral	Disagree	Disagree	Neutral	Neutral	Neutral	Agree	Neutral	Neutral	Disagree	3	Positive	Never	Never	No	No	No	No	No	Yes	Yes	Yes	No
44103.	Twenties	Male	Saudi	Nurse	Private hospital	<3 years	Incorrect ans	Incorrect	Incorrect	Yes	Yes	Yes	Yes	No	No	Yes	Yes	No	No	No	Yes	Agree	Agree	Agree	Agree	Agree	Agree	Agree	Agree	Agree	Agree	Agree	Agree	Agree	Neutral	Strongly disagree	13	Negative	Sometimes	Sometimes	Yes	No	No	No	No	No	No	No	No
44103.	Twenties	Male	Saudi	Nurse	Teaching institute	<3 years	Incorrect ans	Incorrect	Incorrect	No	Yes	Yes	Yes	No	No	No	Yes	No	Yes	No	Yes	Strongly agree	Agree	Agree	Agree	Strongly agree	Agree	Agree	Agree	Agree	Agree	Agree	Agree	Agree	Neutral	Disagree	13	Negative	Sometimes	Sometimes	Yes	No	No	No	No	No	No	No	No
44103.	Twenties	Male	Saudi	Nurse	Teaching institute	<3 years	Incorrect ans	Incorrect	Correct	Yes	Yes	Yes	Yes	Yes	Yes	No	Yes	No	No	No	Yes	Strongly agree	Strongly agree	Agree	Strongly agree	Strongly agree	Strongly agree	Strongly agree	Strongly agree	Strongly agree	Strongly agree	Strongly agree	Strongly agree	Strongly agree	Strongly agree	Disagree	14	Negative	Always	Sometimes	Yes	No	No	No	No	No	No	No	No
44103.	Twenties	Male	Saudi	Nurse	Teaching institute	<3 years	Incorrect ans	Incorrect	Correct	Yes	Yes	Yes	Yes	Yes	No	Yes	Yes	No	No	No	Yes	Agree	Disagree	Agree	Agree	Agree	Neutral	Disagree	Neutral	Neutral	Disagree	Neutral	Neutral	Neutral	Neutral	Neutral	4	Positive	Sometimes	Never	No	No	No	No	No	No	No	No	No
44103.	Twenties	Male	Saudi	Nurse	Ministry of health	<3 years	Incorrect ans	Incorrect	Incorrect	Yes	Yes	Yes	Yes	No	No	No	No	Yes	Yes	No	No	Strongly agree	Neutral	Neutral	Agree	Disagree	Neutral	Neutral	Neutral	Agree	Strongly agree	Strongly agree	Strongly agree	Neutral	Neutral	Neutral	6	Positive	Sometimes	Sometimes	No	No	No	No	No	No	No	No	No
44103.	Twenties	Male	Saudi	Nurse	Public hospital	<3 years	Incorrect ans	Incorrect	Correct	Yes	Yes	Yes	Yes	No	No	No	Yes	No	Yes	No	Yes	Strongly agree	Neutral	Agree	Strongly agree	Strongly agree	Strongly agree	Strongly agree	Strongly agree	Agree	Agree	Agree	Agree	Disagree	Disagree	Disagree	11	Negative	Always	Sometimes	Yes	Yes	Yes	No	No	No	No	No	No
44103.	Twenties	Male	Saudi	Nurse	Both private & public	<3 years	Incorrect ans	Incorrect	Incorrect	Yes	Yes	Yes	Yes	No	Yes	No	Yes	No	Yes	No	Yes	Agree	Neutral	Agree	Agree	Agree	Agree	Neutral	Neutral	Disagree	Disagree	Agree	Agree	Disagree	Disagree	Neutral	7	Positive	Sometimes	Never	No	No	No	No	No	No	No	No	No
44103.	Twenties	Male	Saudi	Nurse	Ministry of health	<3 years	Incorrect ans	Incorrect	Incorrect	Yes	Yes	Yes	Yes	No	Yes	No	Yes	No	No	No	No	Strongly agree	Strongly agree	Strongly agree	Agree	Neutral	Neutral	Agree	Neutral	Disagree	Strongly agree	Strongly agree	Strongly agree	Strongly agree	Disagree	Neutral	9	Negative	Sometimes	Sometimes	Yes	Yes	Yes	No	Yes	No	Yes	No	No
44103.	Twenties	Male	Saudi	Nurse	Public hospital	<3 years	Incorrect ans	Incorrect	Correct	No	Yes	Yes	Yes	Yes	No	Yes	Yes	No	Yes	No	Yes	Strongly agree	Strongly agree	Strongly agree	Strongly agree	Agree	Agree	Agree	Agree	Agree	Agree	Agree	Agree	Strongly disagree	Neutral	Disagree	12	Negative	Sometimes	Sometimes	Yes	No	No	No	No	No	No	No	No
44103.	Twenties	Male	Saudi	Nurse	Both private & public	<3 years	Incorrect ans	Incorrect	Correct	No	Yes	Yes	Yes	No	No	No	No	Yes	Yes	No	Yes	Agree	Agree	Strongly agree	Strongly agree	Strongly agree	Agree	Agree	Agree	Neutral	Agree	Agree	Agree	Strongly disagree	Strongly disagree	Strongly disagree	11	Negative	Sometimes	Never	Yes	No	No	No	No	No	No	No	No
44103.	Twenties	Male	Saudi	Nurse	Public hospital	<3 years	Incorrect ans	Incorrect	Correct	Yes	Yes	Yes	Yes	Yes	No	Yes	Yes	Yes	Yes	No	No	Strongly agree	Strongly agree	Agree	Strongly agree	Strongly agree	Strongly agree	Strongly agree	Strongly agree	Agree	Agree	Agree	Agree	Neutral	Agree	Disagree	13	Negative	Always	Sometimes	Yes	Yes	No	Yes	No	Yes	No	Yes	No
44103.	Twenties	Male	Saudi	Nurse	Ministry of health	<3 years	Incorrect ans	Incorrect	Correct	No	No	Yes	No	No	No	No	No	No	No	No	Yes	Neutral	Agree	Strongly agree	Agree	Strongly agree	Disagree	Strongly agree	Strongly disagree	Strongly disagree	Strongly agree	Neutral	Neutral	Agree	Strongly disagree	Disagree	7	Positive	Always	Always	Yes	Yes	No	No	No	Yes	No	No	No
44103.	Thirties	Male	Saudi	Nurse	Both private & public	<3 years	Incorrect ans	Incorrect	Incorrect	Yes	Yes	Yes	Yes	No	No	No	No	No	No	No	Yes	Neutral	Strongly agree	Neutral	Agree	Neutral	Agree	Agree	Disagree	Neutral	Neutral	Strongly agree	Agree	Neutral	Disagree	Strongly agree	7	Positive	Always	Always	Yes	Yes	Yes	Yes	No	No	No	No	No
44103.	Thirties	Male	Saudi	Nurse	Both private & public	<3 years	Incorrect ans	Incorrect	Incorrect	Yes	Yes	Yes	Yes	No	No	No	No	No	No	No	Yes	Neutral	Strongly agree	Neutral	Agree	Neutral	Agree	Agree	Disagree	Neutral	Neutral	Strongly agree	Agree	Neutral	Disagree	Strongly agree	7	Positive	Always	Always	Yes	Yes	Yes	Yes	No	No	No	No	No
44103.	Twenties	Male	Saudi	Nurse	Public hospital	<3 years	Incorrect ans	Incorrect	Incorrect	Yes	No	Yes	Yes	No	No	No	Yes	No	No	No	Yes	Neutral	Strongly disagree	Agree	Neutral	Disagree	Agree	Neutral	Agree	Disagree	Strongly disagree	Strongly agree	Disagree	Strongly agree	Strongly disagree	Strongly agree	6	Positive	Sometimes	Always	Yes	Yes	Yes	No	Yes	No	No	No	No
44103.	Twenties	Male	Saudi	Nurse	Ministry of health	<3 years	Incorrect ans	Incorrect	Correct	Yes	Yes	Yes	Yes	No	No	No	Yes	No	Yes	No	Yes	Agree	Agree	Neutral	Agree	Neutral	Agree	Neutral	Agree	Neutral	Agree	Agree	Agree	Disagree	Neutral	Disagree	8	Negative	Sometimes	Sometimes	Yes	No	No	No	No	Yes	Yes	No	No
44103.	Twenties	Male	Saudi	Nurse	Public hospital	<3 years	Incorrect ans	Incorrect	Incorrect	Yes	Yes	Yes	Yes	No	No	No	Yes	Yes	No	No	No	Agree	Agree	Agree	Agree	Agree	Neutral	Agree	Agree	Agree	Agree	Strongly agree	Agree	Agree	Agree	Neutral	13	Negative	Sometimes	Sometimes	No	Yes	Yes	No	No	No	No	No	No
44103.	Twenties	Male	Saudi	Nurse	Public hospital	3-6 years	Incorrect ans	Incorrect	Incorrect	Yes	Yes	Yes	Yes	No	Yes	Yes	Yes	No	No	Yes	Yes	Strongly agree	Agree	Agree	Neutral	Agree	Strongly disagree	Neutral	Neutral	Neutral	Neutral	Neutral	Neutral	Neutral	Neutral	Agree	5	Positive	Sometimes	Sometimes	Yes	Yes	Yes	No	No	No	No	No	No
44103.	Twenties	Male	Saudi	Nurse	Public hospital	<3 years	Incorrect ans	Incorrect	Correct	Yes	Yes	Yes	Yes	No	No	Yes	Yes	No	No	No	Yes	Agree	Agree	Agree	Strongly agree	Strongly agree	Strongly agree	Agree	Agree	Disagree	Strongly agree	Strongly agree	Strongly agree	Strongly disagree	Neutral	Neutral	11	Negative	Never	Sometimes	No	No	No	No	No	No	No	No	No
44103.	Twenties	Male	Saudi	Nurse	Public hospital	<3 years	Incorrect ans	Incorrect	Incorrect	Yes	Yes	Yes	Yes	No	No	No	Yes	No	Yes	No	No	Strongly agree	Strongly agree	Strongly agree	Strongly agree	Strongly agree	Agree	Agree	Strongly agree	Strongly agree	Strongly agree	Strongly agree	Strongly agree	Strongly agree	Strongly agree	Neutral	14	Negative	Sometimes	Sometimes	Yes	Yes	Yes	No	No	No	No	No	No
44103.	Twenties	Male	Saudi	Nurse	Teaching institute	<3 years	Incorrect ans	Incorrect	Incorrect	Yes	Yes	Yes	Yes	No	No	Yes	Yes	No	No	No	Yes	Strongly agree	Strongly agree	Strongly agree	Strongly agree	Strongly agree	Strongly agree	Strongly agree	Strongly agree	Strongly agree	Strongly agree	Strongly agree	Strongly agree	Strongly agree	Strongly agree	Strongly agree	15	Negative	Sometimes	Always	Yes	No	No	No	No	No	No	No	No
44103.	Twenties	Male	Saudi	Nurse	Teaching institute	3-6 years	Incorrect ans	Incorrect	Correct	Yes	Yes	Yes	Yes	No	No	Yes	Yes	No	No	No	Yes	Agree	Strongly agree	Strongly agree	Strongly agree	Strongly agree	Strongly agree	Strongly agree	Strongly agree	Strongly agree	Strongly agree	Strongly agree	Strongly agree	Neutral	Neutral	Strongly disagree	12	Negative	Sometimes	Sometimes	Yes	No	No	No	No	No	No	No	No
44103.	Twenties	Male	Saudi	Nurse	Ministry of health	<3 years	Incorrect ans	Incorrect	Incorrect	Yes	Yes	Yes	Yes	No	No	Yes	Yes	No	Yes	No	Yes	Strongly agree	Agree	Agree	Agree	Strongly agree	Agree	Agree	Agree	Neutral	Strongly agree	Strongly agree	Strongly agree	Strongly disagree	Disagree	Disagree	11	Negative	Never	Sometimes	Yes	No	No	No	No	No	No	No	No
44103.	Twenties	Male	Saudi	Nurse	Ministry of health	<3 years	Incorrect ans	Incorrect	Incorrect	No	Yes	Yes	Yes	Yes	No	No	Yes	No	Yes	No	No	Strongly agree	Agree	Neutral	Strongly agree	Neutral	Neutral	Neutral	Neutral	Neutral	Neutral	Neutral	Neutral	Neutral	Neutral	Neutral	3	Positive	Always	Sometimes	Yes	Yes	Yes	No	Yes	No	Yes	No	No
44103.	Twenties	Male	Saudi	Nurse	Private hospital	<3 years	Incorrect ans	Incorrect	Correct	Yes	Yes	Yes	Yes	No	No	No	No	No	Yes	No	Yes	Agree	Agree	Strongly agree	Agree	Agree	Agree	Agree	Neutral	Disagree	Agree	Agree	Agree	Neutral	Neutral	Neutral	1	Positive	Sometimes	Always	Yes	No	No	No	No	No	No	No	No
44103.	Thirties	Male	Saudi	Nurse	Public hospital	>10 years	Knowledge	Incorrect	Correct	Yes	Yes	Yes	Yes	Yes	No	Yes	Yes	No	No	No	Yes	Strongly agree	Strongly agree	Agree	Agree	Agree	Neutral	Neutral	Neutral	Agree	Agree	Agree	Agree	Disagree	Neutral	Agree	1	Positive	Sometimes	Never	Yes	Yes	Yes	No	No	No	No	No	No
44103.	Twenties	Male	Saudi	Nurse	Ministry of health	<3 years	Incorrect ans	Incorrect	Incorrect	Yes	No	Yes	No	No	Yes	No	No	No	No	No	Yes	Strongly agree	Strongly agree	Neutral	Agree	Agree	Strongly agree	Strongly agree	Strongly agree	Disagree	Strongly disagree	Strongly agree	Strongly agree	Agree	Agree	Strongly agree	12	Negative	Always	Sometimes	No	Yes	Yes	No	Yes	No	No	No	No
44103.	Twenties	Male	Saudi	Nurse	Ministry of health	3-6 years	Incorrect ans	Incorrect	Incorrect	Yes	Yes	Yes	Yes	Yes	No	No	Yes	Yes	No	No	No	Strongly agree	Agree	Agree	Strongly agree	Strongly agree	Strongly agree	Agree	Agree	Agree	Agree	Agree	Agree	Agree	Agree	Disagree	14	Negative	Always	Always	Yes	Yes	Yes	Yes	Yes	Yes	Yes	Yes	Yes
44103.	Twenties	Male	Saudi	Nurse	Public hospital	<3 years	Incorrect ans	Incorrect	Correct	Yes	Yes	Yes	Yes	Yes	Yes	Yes	Yes	No	No	No	Yes	Strongly agree	Strongly agree	Strongly agree	Strongly agree	Strongly agree	Strongly agree	Strongly agree	Strongly agree	Strongly disagree	Strongly agree	Strongly agree	Strongly agree	Strongly disagree	Strongly disagree	Strongly disagree	11	Negative	Always	Always	Yes	Yes	No	Yes	Yes	Yes	Yes	No	No
44103.	Twenties	Male	Non Saudi	Nurse	Private hospital	<3 years	Incorrect ans	Incorrect	Correct	Yes	Yes	Yes	Yes	Yes	Yes	No	Yes	No	No	No	Yes	Strongly agree	Agree	Strongly agree	Agree	Agree	Agree	Neutral	Agree	Disagree	Strongly agree	Strongly agree	Strongly agree	Disagree	Agree	Disagree	11	Negative	Sometimes	Never	No	No	No	No	No	No	No	No	No
44103.	Twenties	Male	Saudi	Nurse	Private hospital	<3 years	Incorrect ans	Incorrect	Incorrect	Yes	Yes	No	Yes	No	No	No	Yes	No	No	No	Yes	Neutral	Agree	Agree	Strongly agree	Neutral	Neutral	Neutral	Neutral	Neutral	Neutral	Neutral	Neutral	Neutral	Neutral	Neutral	3	Positive	Sometimes	Sometimes	Yes	Yes	No	No	No	No	Yes	No	No
44103.	Twenties	Male	Saudi	Nurse	Private hospital	<3 years	Incorrect ans	Incorrect	Correct	No	No	Yes	No	No	No	No	No	No	No	No	Yes	Agree	Disagree	Neutral	Strongly disagree	Neutral	Strongly disagree	Disagree	Neutral	Disagree	Neutral	Neutral	Strongly agree	Neutral	Disagree	Strongly disagree	2	Positive	Sometimes	Never	No	Yes	No	No	Yes	No	No	No	No
44103.	Thirties	Male	Saudi	Nurse	Both private & public	<3 years	Incorrect ans	Incorrect	Incorrect	Yes	Yes	Yes	Yes	No	No	No	No	No	No	No	Yes	Neutral	Strongly agree	Neutral	Agree	Neutral	Agree	Agree	Disagree	Neutral	Neutral	Strongly agree	Agree	Neutral	Disagree	Strongly agree	7	Positive	Always	Always	Yes	Yes	No	Yes	No	No	No	No	No
44103.	Twenties	Male	Saudi	Nurse	Public hospital	<3 years	Incorrect ans	Incorrect	Correct	No	Yes	No	No	No	No	No	Yes	No	Yes	No	Yes	Neutral	Neutral	Agree	Neutral	Agree	Neutral	Agree	Agree	Neutral	Neutral	Agree	Neutral	Agree	Neutral	Neutral	6	Positive	Always	Never	Yes	Yes	Yes	No	No	Yes	No	No	No
44103.	Twenties	Male	Saudi	Nurse	Public hospital	3-6 years	Knowledge	Incorrect	Correct	Yes	Yes	Yes	Yes	Yes	No	No	Yes	Yes	Yes	No	Yes	Strongly agree	Neutral	Strongly agree	Strongly agree	Strongly agree	Strongly agree	Agree	Agree	Disagree	Agree	Agree	Agree	Neutral	Disagree	Neutral	1	Positive	Never	Never	No	No	No	No	No	No	No	No	No
44103.	Twenties	Male	Saudi	Nurse	Ministry of health	3-6 years	Incorrect ans	Incorrect	Correct	Yes	Yes	Yes	Yes	Yes	Yes	No	Yes	Yes	Yes	No	Yes	Neutral	Neutral	Neutral	Agree	Neutral	Neutral	Disagree	Disagree	Neutral	Agree	Agree	Agree	Agree	Agree	Disagree	6	Positive	Never	Never	Yes	Yes	Yes	No	No	No	No	No	No
44103.	Twenties	Male	Saudi	Nurse	Public hospital	<3 years	Incorrect ans	Incorrect	Incorrect	Yes	Yes	Yes	Yes	No	No	No	Yes	No	No	No	Yes	Agree	Disagree	Agree	Agree	Neutral	Agree	Agree	Agree	Neutral	Neutral	Neutral	Neutral	Neutral	Neutral	Neutral	6	Positive	Never	Never	No	No	No	No	No	No	No	No	No
44103.	Twenties	Male	Saudi	Nurse	Public hospital	<3 years	Incorrect ans	Incorrect	Incorrect	Yes	Yes	No	Yes	No	No	No	Yes	No	Yes	No	Yes	Agree	Disagree	Strongly disagree	Agree	Neutral	Neutral	Disagree	Disagree	Disagree	Strongly agree	Strongly agree	Strongly agree	Disagree	Disagree	Neutral	5	Positive	Sometimes	Never	No	No	No	No	No	No	No	No	No
44103.	Twenties	Male	Saudi	Nurse	Teaching institute	<3 years	Incorrect ans	Incorrect	Incorrect	Yes	Yes	Yes	Yes	Yes	Yes	Yes	Yes	Yes	Yes	No	No	Agree	Disagree	Agree	Disagree	Agree	Neutral	Disagree	Disagree	Agree	Agree	Agree	Agree	Agree	Agree	Disagree	9	Negative	Sometimes	Never	No	No	No	No	No	No	No	No	No
44104.	Twenties	Male	Saudi	Nurse	Private hospital	<3 years	Incorrect ans	Incorrect	Incorrect	Yes	Yes	Yes	Yes	No	No	No	Yes	Yes	Yes	No	No	Agree	Strongly agree	Strongly agree	Strongly agree	Strongly agree	Strongly agree	Strongly agree	Strongly agree	Strongly agree	Strongly agree	Strongly agree	Strongly agree	Strongly agree	Strongly agree	Strongly agree	15	Negative	Sometimes	Sometimes	Yes	No	No	No	No	No	No	No	No
44104.	Twenties	Male	Saudi	Nurse	Ministry of health	<3 years	Incorrect ans	Incorrect	Incorrect	Yes	Yes	Yes	Yes	No	Yes	No	Yes	No	No	No	No	Strongly agree	Strongly agree	Strongly agree	Agree	Neutral	Neutral	Agree	Neutral	Disagree	Strongly agree	Strongly agree	Strongly agree	Strongly agree	Disagree	Neutral	9	Negative	Sometimes	Sometimes	Yes	Yes	Yes	No	Yes	Yes	Yes	No	No
44104.	Twenties	Male	Saudi	Nurse	Teaching institute	<3 years	Incorrect ans	Incorrect	Incorrect	Yes	Yes	Yes	Yes	Yes	Yes	Yes	Yes	Yes	Yes	No	No	Agree	Disagree	Agree	Disagree	Agree	Neutral	Disagree	Disagree	Agree	Agree	Agree	Agree	Agree	Agree	Disagree	9	Negative	Sometimes	Never	No	No	No	No	No	No	No	No	No
44104.	Twenties	Male	Saudi	Nurse	Private hospital	<3 years	Incorrect ans	Incorrect	Incorrect	Yes	Yes	Yes	Yes	No	No	No	Yes	Yes	Yes	No	No	Agree	Strongly agree	Strongly agree	Strongly agree	Strongly agree	Strongly agree	Strongly agree	Strongly agree	Strongly agree	Strongly agree	Strongly agree	Strongly agree	Strongly agree	Strongly agree	Strongly agree	15	Negative	Sometimes	Sometimes	Yes	No	No	No	No	No	No	No	No
44104.	Twenties	Male	Saudi	Nurse	Private hospital	<3 years	Incorrect ans	Incorrect	Incorrect	Yes	Yes	Yes	Yes	No	No	No	Yes	Yes	Yes	No	No	Agree	Strongly agree	Strongly agree	Strongly agree	Strongly agree	Strongly agree	Strongly agree	Strongly agree	Strongly agree	Strongly agree	Strongly agree	Strongly agree	Strongly agree	Strongly agree	Strongly agree	15	Negative	Sometimes	Sometimes	Yes	No	No	No	No	No	No	No	No
44104.	Twenties	Male	Saudi	Nurse	Private hospital	<3 years	Incorrect ans	Incorrect	Correct	No	No	Yes	No	No	No	No	No	No	No	No	Yes	Agree	Disagree	Neutral	Strongly disagree	Neutral	Strongly disagree	Disagree	Neutral	Disagree	Neutral	Neutral	Strongly agree	Neutral	Disagree	Strongly disagree	2	Positive	Sometimes	Never	No	Yes	No	No	Yes	No	No	No	No
44104.	Twenties	Male	Saudi	Nurse	Public hospital	<3 years	Incorrect ans	Incorrect	Correct	Yes	Yes	Yes	Yes	Yes	No	Yes	Yes	Yes	Yes	No	No	Strongly agree	Strongly agree	Agree	Strongly agree	Strongly agree	Strongly agree	Strongly agree	Strongly agree	Agree	Agree	Agree	Agree	Neutral	Agree	Disagree	13	Negative	Always	Sometimes	Yes	Yes	No	Yes	No	Yes	No	Yes	No
44106.	Twenties	Male	Saudi	Nurse	Ministry of health	<3 years	Incorrect ans	Incorrect	Incorrect	Yes	Yes	Yes	Yes	No	No	Yes	Yes	No	Yes	No	Yes	Strongly agree	Agree	Agree	Agree	Strongly agree	Agree	Agree	Agree	Neutral	Strongly agree	Strongly agree	Strongly agree	Strongly disagree	Disagree	Disagree	11	Negative	Never	Sometimes	Yes	No	No	No	No	No	No	No	No
44106.	Twenties	Male	Saudi	Nurse	Ministry of health	<3 years	Incorrect ans	Incorrect	Incorrect	Yes	Yes	Yes	Yes	No	No	Yes	Yes	No	Yes	No	Yes	Strongly agree	Agree	Agree	Agree	Strongly agree	Agree	Agree	Agree	Neutral	Strongly agree	Strongly agree	Strongly agree	Strongly disagree	Disagree	Disagree	11	Negative	Never	Sometimes	Yes	No	No	No	No	No	No	No	No
44107.	Twenties	Male	Saudi	Nurse	Ministry of health	<3 years	Incorrect ans	Incorrect	Incorrect	Yes	Yes	Yes	Yes	No	No	Yes	Yes	No	Yes	No	Yes	Strongly agree	Agree	Agree	Agree	Strongly agree	Agree	Agree	Agree	Neutral	Strongly agree	Strongly agree	Strongly agree	Strongly disagree	Disagree	Disagree	11	Negative	Never	Sometimes	Yes	No	No	No	No	No	No	No	No
44104.887534606481	Twenties	Female	Saudi	Nurse	Private hospital	<3 years	Incorrect ans	Incorrect	Incorrect	No	No	Yes	Yes	No	No	No	No	Yes	No	No	Yes	Neutral	Neutral	Neutral	Neutral	Neutral	Neutral	Neutral	Neutral	Neutral	Neutral	Neutral	Neutral	Neutral	Neutral	Neutral	0	Positive	Sometimes	Never	No	No	No	No	No	No	No	No	No
44104.889452233794	Thirties	Male	Saudi	Nurse	Public hospital	3-6 years	Incorrect ans	Incorrect	Incorrect	No	No	Yes	No	No	No	No	Yes	Yes	No	No	Yes	Neutral	Neutral	Neutral	Neutral	Agree	Agree	Agree	Neutral	Agree	Agree	Agree	Neutral	Agree	Agree	Neutral	8	Negative	Sometimes	Sometimes	No	No	No	No	No	No	No	No	No
44104.900497465278	Thirties	Male	Non Saudi	Nurse	Private hospital	3-6 years	Incorrect ans	Incorrect	Correct	Yes	Yes	No	No	No	No	No	No	Yes	No	No	No	Neutral	Neutral	Agree	Agree	Agree	Agree	Neutral	Neutral	Agree	Agree	Agree	Neutral	Neutral	Neutral	Neutral	7	Positive	Sometimes	Never	Yes	Yes	Yes	Yes	No	Yes	No	No	No
44104.908315717592	Twenties	Female	Saudi	Nurse	Public hospital	<3 years	Incorrect ans	Incorrect	Incorrect	No	Yes	Yes	Yes	No	No	Yes	No	No	Yes	Yes	Yes	Agree	Neutral	Neutral	Agree	Disagree	Agree	Neutral	Neutral	#NULL!	#NULL!	Neutral	Neutral	Neutral	Neutral	Neutral	3	Positive	Sometimes	Sometimes	Yes	Yes	Yes	Yes	Yes	No	No	No	No
44104.916690590282	Twenties	Female	Saudi	Nurse	Private hospital	<3 years	Incorrect ans	Incorrect	Incorrect	Yes	Yes	Yes	Yes	No	No	No	Yes	Yes	No	No	Yes	Agree	Agree	Agree	Agree	Agree	Agree	Agree	Agree	Agree	Agree	Agree	Agree	Agree	Agree	Neutral	14	Negative	Sometimes	Never	No	Yes	Yes	No	No	No	No	No	No
44104.931007395833	Twenties	Male	Saudi	Nurse	Private hospital	<3 years	Incorrect ans	Incorrect	Incorrect	No	Yes	Yes	Yes	No	No	No	Yes	Yes	Yes	No	No	Strongly agree	Agree	Agree	Agree	Agree	Agree	Agree	Agree	Agree	Agree	Agree	Agree	Agree	Agree	Agree	15	Negative	Sometimes	Never	No	No	No	No	No	No	No	No	No
44104.9715483912	Twenties	Male	Saudi	Nurse	Private hospital	3-6 years	Incorrect ans	Incorrect	Correct	No	Yes	Yes	Yes	Yes	Yes	Yes	Yes	No	Yes	No	Yes	Strongly agree	Strongly agree	Strongly agree	Strongly agree	Strongly agree	Strongly agree	Strongly agree	Strongly agree	Strongly agree	Strongly agree	Strongly agree	Strongly agree	Strongly agree	Strongly agree	Strongly agree	15	Negative	Sometimes	Always	Yes	Yes	Yes	No	No	No	No	No	No
44104.990033402777	Twenties	Male	Saudi	Nurse	Private hospital	3-6 years	Incorrect ans	Incorrect	Incorrect	Yes	Yes	Yes	Yes	Yes	No	Yes	Yes	No	No	No	Yes	Strongly agree	Strongly disagree	Strongly disagree	Neutral	Disagree	Strongly disagree	Disagree	Disagree	Disagree	Disagree	Disagree	Disagree	Strongly agree	Agree	Strongly agree	4	Positive	Never	Never	No	No	No	No	No	No	No	No	No
44105.354090937501	Twenties	Male	Saudi	Nurse	Private hospital	3-6 years	Incorrect ans	Incorrect	Correct	Yes	Yes	Yes	Yes	Yes	Yes	Yes	Yes	Yes	Yes	No	Yes	Strongly agree	Strongly agree	Strongly agree	Strongly agree	Strongly agree	Strongly agree	Agree	Agree	Neutral	Strongly agree	Strongly agree	Strongly agree	Disagree	Neutral	Disagree	11	Negative	Always	Sometimes	Yes	No	No	No	No	No	No	No	No
44105.398718136574	Twenties	Male	Saudi	Nurse	Private hospital	<3 years	Incorrect ans	Incorrect	Incorrect	No	Yes	Yes	Yes	No	No	No	Yes	Yes	Yes	No	No	Strongly agree	Agree	Agree	Agree	Agree	Agree	Agree	Agree	Agree	Agree	Agree	Agree	Agree	Agree	Agree	15	Negative	Sometimes	Never	No	No	No	No	No	No	No	No	No
44105.598736168977	Twenties	Male	Saudi	Nurse	Private hospital	3-6 years	Incorrect ans	Incorrect	Correct	No	Yes	Yes	Yes	Yes	Yes	Yes	Yes	No	Yes	No	Yes	Strongly agree	Strongly agree	Strongly agree	Strongly agree	Strongly agree	Strongly agree	Strongly agree	Strongly agree	Strongly agree	Strongly agree	Strongly agree	Strongly agree	Strongly agree	Strongly agree	Strongly agree	15	Negative	Sometimes	Always	Yes	Yes	Yes	No	No	No	No	No	No
44105.816342349535	Twenties	Female	Saudi	Nurse	Public hospital	<3 years	Incorrect ans	Incorrect	Incorrect	No	Yes	Yes	Yes	No	No	Yes	No	No	Yes	Yes	Yes	Agree	Neutral	Neutral	Agree	Disagree	Agree	Neutral	Neutral	#NULL!	#NULL!	Neutral	Neutral	Neutral	Neutral	Neutral	3	Positive	Sometimes	Sometimes	Yes	Yes	Yes	Yes	Yes	No	No	No	No
44106.900704224536	Twenties	Female	Saudi	Nurse	Public hospital	<3 years	Incorrect ans	Incorrect	Correct	No	No	Yes	Yes	No	No	No	Yes	No	No	No	No	Neutral	Agree	Agree	Strongly disagree	Strongly agree	Strongly agree	Strongly agree	Strongly agree	Disagree	Neutral	Agree	Strongly agree	Neutral	Agree	Neutral	9	Negative	Sometimes	Sometimes	No	No	No	No	No	No	No	No	No
44106.902639490741	Twenties	Female	Saudi	Nurse	Public hospital	<3 years	Incorrect ans	Incorrect	Incorrect	Yes	Yes	Yes	No	No	No	No	No	No	No	No	Yes	Neutral	Neutral	Neutral	Neutral	Neutral	Neutral	Neutral	Neutral	Neutral	Neutral	Neutral	Neutral	Neutral	Neutral	Neutral	0	Positive	Sometimes	Sometimes	Yes	Yes	Yes	No	Yes	No	No	No	No
44106.906197534721	Thirties	Male	Saudi	Nurse	Public hospital	>6 to10 years	Incorrect ans	Incorrect	Incorrect	Yes	Yes	Yes	Yes	No	No	Yes	Yes	Yes	Yes	No	Yes	Agree	Agree	Neutral	Agree	Disagree	Disagree	Disagree	Disagree	Neutral	Agree	Agree	Agree	Strongly agree	Agree	Agree	9	Negative	Never	Never	No	No	No	No	No	No	No	No	No
44106.931592349538	Twenties	Male	Saudi	Nurse	Private hospital	<3 years	Incorrect ans	Incorrect	Incorrect	No	Yes	No	No	No	No	No	No	Yes	Yes	No	No	Neutral	Agree	Agree	Agree	Agree	Agree	Agree	Disagree	Disagree	Disagree	Disagree	Disagree	Disagree	Disagree	Disagree	6	Positive	Sometimes	Sometimes	Yes	No	No	No	No	No	No	No	No
44106.935313483795	Thirties	Female	Saudi	Nurse	Private hospital	3-6 years	Incorrect ans	Incorrect	Correct	No	Yes	Yes	Yes	No	No	No	No	No	Yes	No	No	Agree	Agree	Agree	Agree	Agree	Agree	Agree	Agree	Neutral	Agree	Disagree	Disagree	Disagree	Disagree	Neutral	9	Negative	Always	Sometimes	No	No	No	No	No	No	No	No	No
9/17/2020 12:53:11	Forties	Male	Saudi	Nurse	Ministry of health	>10 years	Incorrect ans	Incorrect	Incorrect	Yes	Yes	Yes	Yes	Yes	No	No	Yes	No	No	No	Yes	Strongly agree	Neutral	Neutral	Agree	Agree	Neutral	Neutral	Neutral	Disagree	Disagree	Agree	Disagree	Strongly disagree	Disagree	Disagree	4	Positive	Sometimes	Never	Yes	No	No	No	No	No	No	No	No
9/17/2020 13:16:45	Fifty and above	Male	Saudi	Nurse	Both private & public	3-6 years	Incorrect ans	Incorrect	Correct	No	No	Yes	Yes	No	No	No	No	No	No	No	Yes	Neutral	Neutral	Neutral	Neutral	Neutral	Neutral	Neutral	Neutral	Neutral	Neutral	Neutral	Neutral	Neutral	Neutral	Neutral	0	Positive	Always	Always	Yes	Yes	No	Yes	No	No	No	No	No
9/17/2020 13:31:13	Forties	Female	Saudi	Nurse	Public hospital	<3 years	Incorrect ans	Incorrect	Correct	No	No	No	Yes	No	No	No	No	No	Yes	No	No	Disagree	Agree	Neutral	Neutral	Neutral	Strongly agree	Strongly agree	Strongly agree	Agree	Strongly agree	Neutral	Neutral	Strongly disagree	Strongly disagree	Neutral	6	Positive	Always	Sometimes	Yes	No	Yes	No	No	No	No	No	No
9/17/2020 13:40:31	Forties	Female	Saudi	Nurse	Both private & public	<3 years	Knowledge	Incorrect	Correct	Yes	Yes	Yes	Yes	No	No	No	No	No	No	No	Yes	Neutral	Neutral	Neutral	Agree	Disagree	Strongly disagree	Strongly disagree	Strongly disagree	Strongly disagree	Neutral	Neutral	Neutral	Agree	Neutral	Neutral	2	Positive	Sometimes	Sometimes	Yes	No	Yes	No	No	Yes	No	No	No
9/17/2020 15:12:45	Twenties	Male	Saudi	Nurse	Teaching institute	<3 years	Incorrect ans	Incorrect	Incorrect	Yes	Yes	Yes	No	No	No	No	Yes	Yes	Yes	No	Yes	Agree	Neutral	Disagree	Strongly agree	Agree	Neutral	Agree	Strongly agree	Agree	Neutral	Strongly agree	Agree	Strongly agree	Agree	Agree	11	Negative	Sometimes	Sometimes	Yes	No	No	No	No	No	No	No	No
9/17/2020 15:39:19	Forties	Male	Saudi	Nurse	Private hospital	>10 years	Incorrect ans	Incorrect	Incorrect	Yes	Yes	Yes	Yes	No	No	No	Yes	No	No	No	Yes	Agree	Neutral	Neutral	Neutral	Neutral	Disagree	Disagree	Neutral	Neutral	Agree	Agree	Agree	Strongly agree	Strongly disagree	Strongly agree	6	Positive	Never	Sometimes	Yes	No	No	No	No	No	No	No	No
9/17/2020 15:39:29	Forties	Male	Saudi	Nurse	Private hospital	>10 years	Incorrect ans	Incorrect	Incorrect	Yes	Yes	Yes	Yes	No	No	No	Yes	No	No	No	Yes	Agree	Neutral	Neutral	Neutral	Neutral	Disagree	Disagree	Neutral	Neutral	Agree	Agree	Agree	Strongly agree	Strongly disagree	Strongly agree	6	Positive	Never	Sometimes	Yes	No	No	No	No	No	No	No	No
9/17/2020 15:54:08	Twenties	Male	Saudi	Nurse	Private hospital	<3 years	Incorrect ans	Incorrect	Incorrect	Yes	Yes	Yes	Yes	No	No	Yes	Yes	No	No	No	Yes	Strongly agree	Strongly agree	Agree	Agree	Agree	Agree	Agree	Agree	Disagree	Agree	Agree	Agree	Disagree	#NULL!	Disagree	11	Negative	Sometimes	Sometimes	No	No	No	No	No	No	No	No	No
9/17/2020 15:59:36	Twenties	Male	Saudi	Nurse	Teaching institute	<3 years	Incorrect ans	Incorrect	Incorrect	Yes	Yes	Yes	No	No	No	No	Yes	Yes	Yes	No	Yes	Agree	Neutral	Disagree	Strongly agree	Agree	Neutral	Agree	Strongly agree	Agree	Neutral	Strongly agree	Agree	Strongly agree	Agree	Agree	11	Negative	Sometimes	Sometimes	Yes	No	No	No	No	No	No	No	No
9/17/2020 16:30:45	Forties	Female	Saudi	Nurse	Public hospital	<3 years	Incorrect ans	Incorrect	Correct	No	No	No	Yes	No	No	No	No	No	Yes	No	No	Disagree	Agree	Neutral	Neutral	Neutral	Strongly agree	Strongly agree	Strongly agree	Agree	Strongly agree	Neutral	Neutral	Strongly disagree	Strongly disagree	Neutral	6	Positive	Always	Sometimes	Yes	No	Yes	No	No	No	No	No	No
9/17/2020 17:02:52	Twenties	Male	Saudi	Nurse	Ministry of health	>6 to10 years	Incorrect ans	Incorrect	Incorrect	Yes	Yes	Yes	Yes	No	No	No	Yes	No	Yes	No	Yes	Strongly agree	Strongly agree	Strongly agree	Strongly agree	Strongly agree	Agree	Agree	Neutral	#NULL!	Agree	Agree	#NULL!	Agree	Agree	Agree	12	Negative	Sometimes	Sometimes	No	No	No	No	No	No	No	No	No
9/17/2020 18:35:49	Thirties	Male	Saudi	Nurse	Ministry of health	>10 years	Incorrect ans	Incorrect	Incorrect	Yes	Yes	Yes	Yes	No	No	No	Yes	No	No	No	Yes	#NULL!	Strongly agree	Agree	Agree	Agree	Disagree	Neutral	Neutral	Neutral	Strongly agree	Strongly agree	Strongly agree	Strongly agree	Strongly agree	Disagree	9	Negative	Always	Never	Yes	No	No	No	No	No	No	No	No
9/17/2020 19:23:09	Fifty and above	Male	Saudi	Nurse	Ministry of health	>10 years	Incorrect ans	Incorrect	Incorrect	Yes	Yes	Yes	Yes	Yes	Yes	No	Yes	No	No	No	Yes	Strongly agree	Strongly disagree	Strongly agree	Strongly agree	Neutral	Strongly agree	Strongly agree	Strongly agree	Strongly agree	Strongly agree	Strongly agree	Strongly agree	Strongly disagree	Disagree	Strongly disagree	1	Positive	Sometimes	Always	No	Yes	Yes	No	Yes	No	Yes	No	No
9/17/2020 20:06:24	Thirties	Male	Saudi	Nurse	Both private & public	>6 to10 years	Incorrect ans	Incorrect	Incorrect	Yes	Yes	Yes	Yes	No	No	No	Yes	No	No	No	Yes	Strongly disagree	Disagree	Agree	Agree	Agree	Agree	Disagree	Agree	Agree	Agree	Agree	Agree	Agree	Disagree	Disagree	1	Positive	Always	Sometimes	Yes	No	No	No	No	No	No	No	No
9/17/2020 20:25:02	Thirties	Male	Saudi	Nurse	Ministry of health	>6 to10 years	Incorrect ans	Incorrect	Incorrect	Yes	Yes	Yes	Yes	Yes	No	Yes	Yes	No	Yes	No	Yes	Agree	Disagree	Neutral	Agree	Neutral	Neutral	Neutral	Neutral	Neutral	Disagree	Agree	Agree	Disagree	Agree	Disagree	5	Positive	Never	Never	Yes	No	No	No	No	No	No	No	No
9/17/2020 21:00:33	Thirties	Male	Saudi	Nurse	Ministry of health	>6 to10 years	Incorrect ans	Incorrect	Incorrect	Yes	Yes	Yes	Yes	No	No	No	Yes	No	No	No	Yes	Strongly agree	Strongly agree	Strongly agree	Strongly agree	Strongly agree	Strongly agree	Strongly agree	Strongly agree	Strongly agree	Strongly agree	Strongly agree	Strongly agree	Strongly disagree	Strongly disagree	Strongly disagree	12	Negative	Never	#NULL!	Yes	Yes	No	No	No	Yes	No	No	No
9/17/2020 23:01:34	Forties	Female	Saudi	Nurse	Ministry of health	>10 years	Incorrect ans	Incorrect	Incorrect	No	Yes	Yes	Yes	No	No	No	Yes	No	Yes	No	Yes	Agree	Agree	Agree	Agree	Agree	Neutral	Agree	Strongly agree	Neutral	Agree	Agree	Agree	Strongly agree	Strongly agree	Neutral	12	Negative	Always	Always	Yes	No	No	No	No	No	No	No	No
9/17/2020 23:34:27	Thirties	Male	Saudi	Nurse	Both private & public	>6 to10 years	Incorrect ans	Incorrect	Incorrect	Yes	Yes	Yes	Yes	No	No	No	Yes	No	No	No	Yes	Strongly disagree	Disagree	Agree	Agree	Agree	Agree	Disagree	Agree	Agree	Agree	Agree	Agree	Agree	Disagree	Disagree	1	Positive	Always	Sometimes	Yes	No	No	No	No	No	No	No	No
9/18/2020 2:06:53	Thirties	Female	Saudi	Nurse	Private hospital	<3 years	Incorrect ans	Incorrect	Incorrect	No	No	Yes	Yes	No	No	No	No	Yes	Yes	No	Yes	Agree	Agree	Agree	Disagree	Strongly agree	Neutral	Strongly agree	Agree	Disagree	Strongly disagree	Strongly agree	Strongly agree	Strongly agree	Strongly disagree	Strongly agree	1	Positive	Never	Always	Yes	Yes	No	No	No	No	No	Yes	No
9/18/2020 3:41:32	Thirties	Male	Non Saudi	Nurse	Teaching institute	>6 to10 years	Incorrect ans	Incorrect	Correct	No	No	Yes	Yes	No	No	No	Yes	No	No	No	No	Neutral	Neutral	Neutral	Neutral	Neutral	Neutral	Neutral	Neutral	Neutral	Neutral	Agree	Neutral	Neutral	Strongly disagree	Strongly disagree	1	Positive	Sometimes	#NULL!	Yes	Yes	No	Yes	No	No	No	No	No
9/18/2020 4:20:58	Twenties	Male	Saudi	Nurse	Ministry of health	<3 years	Incorrect ans	Incorrect	Incorrect	No	No	Yes	Yes	No	No	No	Yes	No	Yes	No	Yes	Strongly agree	Agree	Agree	Strongly agree	Neutral	Agree	Neutral	Neutral	Neutral	Neutral	Neutral	Neutral	Neutral	Neutral	Neutral	5	Positive	Sometimes	Sometimes	Yes	No	No	No	No	No	No	No	No
9/18/2020 8:30:34	Twenties	Male	Saudi	Nurse	Ministry of health	<3 years	Incorrect ans	Incorrect	Incorrect	Yes	Yes	Yes	Yes	No	Yes	Yes	Yes	Yes	Yes	No	Yes	Neutral	Agree	Neutral	Strongly agree	Neutral	Agree	Agree	Agree	Agree	Agree	Agree	Agree	Agree	Agree	Disagree	11	Negative	Sometimes	Always	Yes	Yes	Yes	No	No	Yes	No	No	No
9/18/2020 12:22:57	Twenties	Male	Saudi	Nurse	Ministry of health	<3 years	Incorrect ans	Incorrect	Incorrect	No	No	Yes	Yes	No	No	No	Yes	No	Yes	No	Yes	Strongly agree	Agree	Agree	Strongly agree	Neutral	Agree	Neutral	Neutral	Neutral	Neutral	Neutral	Neutral	Neutral	Neutral	Neutral	5	Positive	Sometimes	Sometimes	Yes	No	No	No	No	No	No	No	No
9/18/2020 19:12:44	Fifty and above	Male	Saudi	Nurse	Both private & public	3-6 years	Incorrect ans	Incorrect	Correct	No	No	Yes	Yes	No	No	No	No	No	No	No	Yes	Neutral	Neutral	Neutral	Neutral	Neutral	Neutral	Neutral	Neutral	Neutral	Neutral	Neutral	Neutral	Neutral	Neutral	Neutral	0	Positive	Always	Always	Yes	Yes	No	Yes	No	No	No	No	No
9/18/2020 23:36:39	Thirties	Female	Saudi	Nurse	Ministry of health	>6 to10 years	Incorrect ans	Incorrect	Incorrect	Yes	Yes	Yes	Yes	No	No	No	No	Yes	Yes	No	Yes	#NULL!	Agree	Agree	Agree	Neutral	Neutral	Neutral	Agree	Neutral	Agree	Neutral	Neutral	Neutral	Neutral	Neutral	5	Positive	Sometimes	Sometimes	Yes	Yes	Yes	No	Yes	No	No	No	No
9/19/2020 9:43:58	Twenties	Male	Saudi	Nurse	Private hospital	<3 years	Incorrect ans	Incorrect	Correct	Yes	Yes	Yes	Yes	Yes	Yes	Yes	Yes	No	Yes	No	Yes	Neutral	Disagree	Neutral	Agree	Agree	Neutral	Disagree	Disagree	Neutral	Strongly agree	Strongly agree	Strongly agree	Disagree	Neutral	Neutral	5	Positive	Never	Never	Yes	No	No	No	No	No	No	No	No
9/19/2020 21:12:49	Twenties	Male	Saudi	Nurse	Ministry of health	>6 to10 years	Incorrect ans	Incorrect	Incorrect	Yes	Yes	Yes	Yes	No	No	No	Yes	No	Yes	No	Yes	Strongly agree	Strongly agree	Strongly agree	Strongly agree	Strongly agree	Agree	Agree	Neutral	#NULL!	Agree	Agree	#NULL!	Agree	Agree	Agree	12	Negative	Sometimes	Sometimes	No	No	No	No	No	No	No	No	No
9/20/2020 21:34:25	Twenties	Male	Saudi	Nurse	Ministry of health	<3 years	Incorrect ans	Incorrect	Incorrect	Yes	Yes	Yes	Yes	No	Yes	Yes	Yes	Yes	Yes	No	Yes	Neutral	Agree	Neutral	Strongly agree	Neutral	Agree	Agree	Agree	Agree	Agree	Agree	Agree	Agree	Agree	Disagree	11	Negative	Sometimes	Always	Yes	Yes	Yes	No	No	Yes	No	No	No
9/28/2020 17:13:46	Twenties	Male	Saudi	Nurse	Teaching institute	<3 years	Incorrect ans	Incorrect	Correct	Yes	Yes	Yes	Yes	Yes	Yes	Yes	Yes	No	Yes	No	Yes	Strongly agree	Neutral	Disagree	Neutral	Agree	Agree	Agree	Agree	Disagree	Agree	Agree	Agree	Strongly agree	Strongly agree	Neutral	1	Positive	Never	Sometimes	No	Yes	Yes	No	No	Yes	Yes	No	No
9/29/2020 5:14:39	Thirties	Male	Saudi	Nurse	Ministry of health	>6 to10 years	Incorrect ans	Incorrect	Incorrect	Yes	Yes	Yes	Yes	No	No	No	Yes	Yes	No	No	Yes	Strongly agree	Neutral	Neutral	Neutral	Agree	Disagree	Strongly disagree	Strongly disagree	Agree	Strongly disagree	Neutral	Strongly disagree	Strongly disagree	Strongly disagree	Strongly disagree	3	Positive	Sometimes	Sometimes	Yes	Yes	Yes	No	No	No	No	No	No
9/29/2020 9:22:51	Thirties	Male	Saudi	Nurse	Ministry of health	>6 to10 years	Incorrect ans	Incorrect	Incorrect	Yes	Yes	Yes	Yes	No	No	No	Yes	Yes	No	No	Yes	Strongly agree	Neutral	Neutral	Neutral	Agree	Disagree	Strongly disagree	Strongly disagree	Agree	Strongly disagree	Neutral	Strongly disagree	Strongly disagree	Strongly disagree	Strongly disagree	3	Positive	Sometimes	Sometimes	Yes	Yes	Yes	No	No	No	No	No	No
9/29/2020 14:33:32	Twenties	Male	Saudi	Nurse	Ministry of health	3-6 years	Incorrect ans	Incorrect	Correct	No	Yes	Yes	No	No	No	No	Yes	No	No	No	Yes	Agree	Agree	Agree	Strongly agree	Disagree	Agree	Disagree	Disagree	Neutral	Agree	Agree	Agree	Agree	Agree	Agree	11	Negative	Never	Never	No	No	No	No	No	No	No	No	No
43840.649293981478	Twenties	Male	Saudi	Nurse	Public hospital	<3 years	Incorrect ans	Incorrect	Correct	Yes	Yes	Yes	Yes	Yes	No	No	Yes	No	Yes	No	Yes	Strongly agree	Neutral	Agree	Disagree	Agree	Strongly disagree	Disagree	Disagree	Strongly agree	Neutral	Neutral	Neutral	Strongly agree	Agree	Strongly agree	7	Positive	Sometimes	Never	Yes	No	No	No	No	No	No	No	No
9/15/2020 17:45:50	Thirties	Male	Saudi	Nurse	Public hospital	3-6 years	Knowledge	Incorrect	Correct	Yes	Yes	Yes	Yes	Yes	No	No	Yes	No	Yes	No	Yes	Strongly agree	Agree	Strongly agree	Strongly agree	Strongly agree	Strongly agree	Strongly agree	Neutral	Strongly agree	Strongly agree	Strongly agree	Strongly agree	Strongly agree	Strongly agree	Strongly agree	14	Negative	Sometimes	Sometimes	Yes	Yes	Yes	No	Yes	Yes	No	Yes	No
9/15/2020 22:04:38	Twenties	Male	Saudi	Nurse	Teaching institute	<3 years	Incorrect ans	Incorrect	Correct	Yes	Yes	Yes	Yes	Yes	No	No	Yes	No	Yes	No	Yes	Strongly agree	Strongly agree	Strongly agree	Agree	Strongly agree	Agree	Strongly agree	Agree	Agree	Strongly agree	Strongly agree	Strongly agree	Neutral	Strongly disagree	Disagree	12	Negative	Sometimes	Sometimes	No	No	No	No	No	No	No	No	No
9/17/2020 13:44:03	Thirties	Male	Saudi	Nurse	Public hospital	>10 years	Incorrect ans	Incorrect	Correct	Yes	Yes	Yes	Yes	No	No	Yes	Yes	No	Yes	No	Yes	Strongly agree	Strongly agree	Strongly agree	Strongly agree	Strongly agree	Strongly agree	Agree	Agree	Neutral	Agree	Strongly agree	#NULL!	Strongly agree	Strongly agree	Neutral	12	Negative	Sometimes	Sometimes	Yes	Yes	Yes	Yes	Yes	No	Yes	Yes	No
9/17/2020 13:46:30	Twenties	Male	Saudi	Nurse	Ministry of health	<3 years	Incorrect ans	Incorrect	Incorrect	Yes	Yes	Yes	Yes	Yes	No	No	No	Yes	Yes	No	Yes	Agree	Disagree	Neutral	Agree	Agree	Agree	Agree	Agree	Agree	Neutral	Neutral	Neutral	Neutral	Neutral	Neutral	7	Positive	Sometimes	Never	Yes	No	No	No	No	No	No	No	No
9/17/2020 13:49:01	Forties	Female	Saudi	Nurse	Ministry of health	>10 years	Incorrect ans	Incorrect	Correct	No	Yes	Yes	Yes	No	No	Yes	Yes	No	No	No	Yes	Strongly agree	Agree	Neutral	Disagree	Disagree	Disagree	Strongly disagree	Strongly disagree	Disagree	Agree	Agree	Agree	Neutral	Neutral	Neutral	5	Positive	Sometimes	Never	Yes	Yes	No	Yes	Yes	Yes	No	No	No
9/17/2020 13:51:55	Thirties	Female	Saudi	Nurse	Public hospital	3-6 years	Incorrect ans	Incorrect	Incorrect	Yes	No	Yes	Yes	No	No	No	No	No	No	No	Yes	Strongly agree	Strongly agree	Strongly agree	Strongly agree	Strongly agree	Disagree	Strongly agree	Neutral	Agree	Strongly agree	Strongly agree	Strongly agree	Strongly agree	Agree	Disagree	12	Negative	Never	Sometimes	No	Yes	Yes	No	No	Yes	Yes	No	No
9/17/2020 13:53:20	Twenties	Male	Saudi	Nurse	Ministry of health	3-6 years	Incorrect ans	Incorrect	Incorrect	Yes	Yes	Yes	Yes	No	Yes	No	Yes	No	No	No	Yes	Agree	Neutral	Neutral	Agree	Agree	Agree	Neutral	Agree	Neutral	Strongly disagree	Disagree	Disagree	Neutral	Neutral	Agree	6	Positive	Sometimes	Never	Yes	No	No	No	No	No	No	No	No
9/17/2020 14:05:59	Twenties	Female	Saudi	Nurse	Ministry of health	<3 years	Incorrect ans	Incorrect	Incorrect	Yes	Yes	Yes	Yes	No	No	No	Yes	No	No	No	Yes	Strongly agree	Agree	Agree	Neutral	Neutral	Disagree	Agree	Agree	Agree	Agree	Strongly agree	Agree	Agree	Strongly agree	Strongly disagree	11	Negative	Always	Sometimes	Yes	Yes	No	No	No	No	No	Yes	No
9/18/2020 5:59:32	Twenties	Female	Saudi	Nurse	Both private & public	<3 years	Incorrect ans	Incorrect	Incorrect	No	Yes	Yes	No	No	No	No	Yes	Yes	No	No	No	Agree	Agree	Agree	Neutral	Disagree	Disagree	Neutral	Neutral	Strongly agree	Strongly agree	Agree	Agree	Strongly disagree	Agree	Strongly agree	9	Negative	Always	Sometimes	Yes	Yes	No	No	No	Yes	No	No	No
9/18/2020 12:53:11	Thirties	Male	Saudi	Nurse	Ministry of health	<3 years	Incorrect ans	Incorrect	Incorrect	Yes	Yes	Yes	Yes	No	Yes	No	Yes	No	No	No	Yes	Strongly agree	Strongly agree	Neutral	Agree	Agree	Agree	Agree	Agree	Agree	Agree	Agree	Agree	Agree	Agree	Agree	14	Negative	Always	Always	Yes	Yes	Yes	Yes	Yes	Yes	Yes	Yes	Yes
9/19/2020 22:22:28	Thirties	Male	Saudi	Nurse	Ministry of health	>6 to10 years	Incorrect ans	Incorrect	Incorrect	Yes	Yes	Yes	Yes	No	No	No	No	No	Yes	No	Yes	Agree	Strongly agree	Agree	Strongly agree	Agree	Agree	Neutral	Neutral	Neutral	Agree	Neutral	Agree	Agree	Agree	Neutral	1	Positive	Sometimes	Sometimes	Yes	No	No	No	No	No	No	No	No
9/20/2020 1:52:07	Twenties	Male	Saudi	Nurse	Ministry of health	<3 years	Incorrect ans	Incorrect	Correct	Yes	Yes	Yes	No	No	No	No	Yes	No	Yes	No	Yes	Agree	Agree	Agree	Neutral	Strongly disagree	Disagree	Disagree	Disagree	Neutral	Neutral	Agree	Agree	Disagree	Disagree	Strongly agree	6	Positive	Sometimes	Sometimes	Yes	No	No	No	No	No	No	No	No
9/20/2020 3:16:36	Thirties	Male	Saudi	Nurse	Ministry of health	>6 to10 years	Incorrect ans	Incorrect	Incorrect	Yes	Yes	Yes	Yes	No	No	No	No	No	Yes	No	Yes	Agree	Strongly agree	Agree	Strongly agree	Agree	Agree	Neutral	Neutral	Neutral	Agree	Neutral	Agree	Agree	Agree	Neutral	1	Positive	Sometimes	Sometimes	Yes	No	No	No	No	No	No	No	No
9/21/2020 17:43:09	Thirties	Male	Saudi	Nurse	Public hospital	>10 years	Incorrect ans	Incorrect	Incorrect	Yes	Yes	Yes	No	No	No	No	No	No	No	No	Yes	Strongly disagree	Strongly agree	Neutral	Neutral	Disagree	Strongly agree	Strongly disagree	Strongly agree	Strongly disagree	Strongly disagree	Strongly agree	Strongly disagree	Strongly agree	Neutral	Strongly agree	6	Positive	Always	Sometimes	No	Yes	No	No	Yes	No	No	No	Yes
9/21/2020 21:06:36	Thirties	Male	Saudi	Nurse	Ministry of health	>10 years	Incorrect ans	Incorrect	Incorrect	Yes	Yes	Yes	Yes	No	Yes	No	No	No	Yes	No	No	Agree	Agree	Neutral	Neutral	Neutral	Agree	Strongly agree	Agree	Neutral	Neutral	Neutral	Neutral	Agree	Agree	Neutral	7	Positive	Sometimes	Sometimes	Yes	Yes	No	No	No	No	No	No	Yes
9/21/2020 21:15:20	Thirties	Male	Saudi	Nurse	Ministry of health	>10 years	Incorrect ans	Incorrect	Incorrect	Yes	Yes	Yes	Yes	Yes	No	No	Yes	No	Yes	No	Yes	Strongly agree	Strongly agree	Strongly agree	Neutral	Agree	Agree	Agree	Neutral	Agree	Neutral	Agree	Agree	Agree	Agree	Disagree	11	Negative	Always	Sometimes	Yes	Yes	Yes	No	No	No	No	No	No
9/21/2020 22:18:28	Thirties	Male	Saudi	Nurse	Ministry of health	>10 years	Incorrect ans	Incorrect	Incorrect	Yes	Yes	Yes	Yes	No	No	No	No	No	Yes	No	Yes	Strongly agree	Agree	Agree	Strongly agree	Agree	Agree	Agree	Strongly agree	Agree	Agree	Strongly agree	Strongly agree	Disagree	Disagree	Disagree	12	Negative	Sometimes	Sometimes	Yes	Yes	Yes	No	No	No	No	No	No
9/22/2020 0:17:55	Thirties	Male	Saudi	Nurse	Public hospital	>10 years	Incorrect ans	Incorrect	Correct	Yes	Yes	Yes	Yes	Yes	No	Yes	Yes	No	Yes	No	Yes	Strongly agree	Agree	Strongly agree	Agree	Agree	Agree	Neutral	Agree	Disagree	Agree	Agree	Agree	Agree	Disagree	Neutral	11	Negative	Sometimes	Always	Yes	Yes	No	Yes	No	Yes	No	No	No
9/22/2020 1:06:58	Thirties	Male	Saudi	Nurse	Ministry of health	>10 years	Incorrect ans	Incorrect	Incorrect	Yes	Yes	Yes	Yes	No	No	No	No	No	No	No	No	Strongly agree	Neutral	Strongly agree	Neutral	Neutral	Strongly disagree	Strongly disagree	Strongly disagree	Disagree	Strongly agree	Strongly agree	Neutral	Neutral	Agree	Agree	6	Positive	Never	Never	Yes	Yes	Yes	No	No	No	Yes	No	No
9/22/2020 12:05:21	Thirties	Female	Saudi	Nurse	Ministry of health	<3 years	Incorrect ans	Incorrect	Incorrect	No	No	Yes	Yes	No	No	No	Yes	No	No	No	Yes	Agree	Agree	Agree	Agree	Agree	Agree	Agree	Agree	Neutral	Neutral	Agree	Agree	Agree	Agree	Agree	13	Negative	Always	Sometimes	Yes	No	Yes	No	Yes	No	No	No	No
9/22/2020 13:15:18	Thirties	Male	Saudi	Nurse	Public hospital	>10 years	Incorrect ans	Incorrect	Correct	Yes	Yes	Yes	Yes	Yes	No	Yes	Yes	No	Yes	No	Yes	Strongly agree	Agree	Strongly agree	Agree	Agree	Agree	Neutral	Agree	Disagree	Agree	Agree	Agree	Agree	Disagree	Neutral	11	Negative	Sometimes	Always	Yes	Yes	No	Yes	No	Yes	No	No	No
9/22/2020 14:25:38	Thirties	Male	Saudi	Nurse	Ministry of health	>10 years	Incorrect ans	Incorrect	Incorrect	Yes	Yes	Yes	Yes	No	No	No	Yes	No	No	No	No	Strongly agree	Strongly disagree	Agree	Agree	Agree	Disagree	Disagree	Disagree	Agree	Agree	Agree	Agree	Agree	Agree	Neutral	1	Positive	Never	Never	No	No	No	No	No	No	No	No	No
9/23/2020 18:54:23	Twenties	Male	Saudi	Nurse	Ministry of health	<3 years	Incorrect ans	Incorrect	Incorrect	Yes	Yes	Yes	Yes	Yes	Yes	Yes	Yes	No	No	No	Yes	Strongly agree	Neutral	Neutral	Strongly agree	Strongly agree	Agree	Agree	Agree	Agree	Agree	Agree	Agree	Disagree	Agree	Neutral	11	Negative	Sometimes	Never	Yes	No	No	No	No	No	No	No	No
9/23/2020 19:01:03	Twenties	Male	Saudi	Nurse	Ministry of health	<3 years	Incorrect ans	Incorrect	Correct	Yes	Yes	Yes	Yes	Yes	No	Yes	Yes	No	Yes	No	Yes	Strongly agree	Agree	Agree	Strongly agree	Agree	Neutral	Agree	Disagree	Agree	Agree	Agree	Agree	Disagree	Disagree	Neutral	1	Positive	Sometimes	Never	Yes	Yes	Yes	Yes	Yes	No	Yes	Yes	Yes
9/23/2020 19:02:57	Twenties	Female	Saudi	Nurse	Public hospital	<3 years	Incorrect ans	Incorrect	Correct	No	Yes	Yes	Yes	No	No	No	No	No	No	No	Yes	Strongly agree	Agree	Agree	Agree	Agree	Neutral	Strongly agree	Agree	Agree	Neutral	Strongly disagree	Strongly agree	Disagree	Neutral	Strongly disagree	9	Negative	Sometimes	Always	Yes	Yes	No	No	Yes	No	No	No	No
9/23/2020 19:10:42	Twenties	Female	Non Saudi	Nurse	Ministry of health	>6 to10 years	Incorrect ans	Incorrect	Incorrect	Yes	Yes	Yes	Yes	No	No	Yes	Yes	No	No	No	Yes	Agree	Neutral	Agree	Agree	Strongly agree	Strongly agree	Strongly agree	Strongly agree	Disagree	Strongly agree	Strongly agree	Strongly agree	Neutral	Disagree	Disagree	1	Positive	Sometimes	Sometimes	Yes	Yes	Yes	No	No	No	No	No	No
9/23/2020 19:12:05	Twenties	Male	Saudi	Nurse	Private hospital	<3 years	Incorrect ans	Incorrect	Correct	Yes	Yes	Yes	Yes	Yes	No	Yes	Yes	No	Yes	No	Yes	Strongly agree	Strongly agree	Agree	Strongly agree	Agree	Disagree	Disagree	Agree	Disagree	Strongly agree	Strongly agree	Strongly agree	Neutral	Neutral	Disagree	9	Negative	Sometimes	Never	Yes	Yes	Yes	No	No	No	No	No	No
9/23/2020 19:25:15	Twenties	Female	Saudi	Nurse	Ministry of health	<3 years	Incorrect ans	Incorrect	Incorrect	Yes	No	Yes	Yes	No	No	No	No	No	No	No	No	Agree	Neutral	Neutral	Strongly disagree	Agree	Agree	Strongly agree	Neutral	Agree	Strongly agree	Strongly agree	Strongly agree	Strongly agree	Strongly agree	Strongly agree	11	Negative	Sometimes	Sometimes	Yes	No	Yes	No	No	Yes	Yes	Yes	Yes
9/23/2020 20:14:11	Twenties	Male	Saudi	Nurse	Public hospital	<3 years	Knowledge	Incorrect	Correct	Yes	Yes	Yes	Yes	Yes	Yes	No	Yes	Yes	Yes	No	Yes	Agree	Neutral	Agree	Strongly disagree	Neutral	Disagree	Disagree	Strongly disagree	Strongly agree	Agree	Strongly agree	Strongly agree	Strongly agree	Agree	Agree	9	Negative	Sometimes	Sometimes	Yes	Yes	No	No	Yes	Yes	No	Yes	Yes
9/23/2020 21:48:54	Forties	Female	Saudi	Nurse	Public hospital	>10 years	Knowledge	Incorrect	Incorrect	Yes	Yes	Yes	No	No	No	No	Yes	No	Yes	No	Yes	Strongly agree	Strongly agree	Strongly agree	Strongly agree	Strongly agree	Strongly agree	Strongly agree	Strongly agree	Strongly agree	Strongly agree	Strongly agree	Strongly agree	Strongly agree	Strongly agree	Strongly agree	15	Negative	Always	Always	Yes	Yes	Yes	No	No	No	No	No	No
9/24/2020 0:00:17	Twenties	Male	Saudi	Nurse	Private hospital	<3 years	Incorrect ans	Incorrect	Incorrect	Yes	Yes	Yes	Yes	Yes	No	No	Yes	No	Yes	No	Yes	Strongly agree	Strongly agree	Strongly agree	Strongly agree	Strongly agree	Strongly agree	Strongly agree	Strongly agree	Strongly agree	Strongly agree	Strongly agree	Strongly agree	Strongly agree	Disagree	Neutral	13	Negative	Sometimes	Sometimes	Yes	No	No	No	No	No	No	No	No
9/24/2020 1:43:54	Thirties	Male	Non Saudi	Nurse	Ministry of health	3-6 years	Incorrect ans	Incorrect	Incorrect	Yes	Yes	Yes	Yes	Yes	No	No	No	No	Yes	No	Yes	Strongly agree	Strongly agree	Strongly agree	Strongly agree	Strongly agree	Strongly agree	Strongly agree	Strongly agree	Strongly agree	Strongly agree	Strongly agree	Strongly agree	Strongly agree	Strongly agree	Strongly agree	15	Negative	Always	Always	Yes	Yes	Yes	Yes	No	No	Yes	No	No
9/24/2020 4:14:43	Twenties	Male	Saudi	Nurse	Ministry of health	3-6 years	Incorrect ans	Incorrect	Correct	Yes	Yes	Yes	Yes	No	No	No	Yes	Yes	No	No	No	Strongly agree	Strongly agree	Strongly agree	Strongly agree	Strongly agree	Strongly agree	Strongly agree	Strongly agree	Strongly agree	Strongly agree	Strongly agree	Strongly agree	Strongly agree	Strongly agree	Neutral	14	Negative	Sometimes	Sometimes	Yes	No	Yes	No	No	Yes	Yes	No	No
9/24/2020 4:23:06	Thirties	Male	Saudi	Nurse	Ministry of health	3-6 years	Incorrect ans	Incorrect	Incorrect	Yes	Yes	Yes	Yes	No	No	No	Yes	No	Yes	No	Yes	Agree	Agree	Agree	Strongly agree	Strongly agree	Agree	Strongly agree	Agree	Agree	Agree	Agree	Agree	Agree	#NULL!	Disagree	13	Negative	Sometimes	Sometimes	Yes	Yes	Yes	No	No	No	No	No	No
9/24/2020 11:34:34	Thirties	Male	Saudi	Nurse	Ministry of health	3-6 years	Incorrect ans	Incorrect	Incorrect	Yes	Yes	Yes	Yes	No	No	No	Yes	Yes	Yes	No	Yes	Strongly agree	Agree	Agree	Disagree	Disagree	Disagree	Agree	Agree	Disagree	Agree	Agree	Agree	Disagree	Strongly disagree	Disagree	8	Negative	Sometimes	Sometimes	Yes	Yes	Yes	No	No	No	No	No	No
9/24/2020 12:38:18	Thirties	Male	Saudi	Nurse	Public hospital	3-6 years	Incorrect ans	Incorrect	Correct	Yes	Yes	Yes	Yes	No	No	No	No	No	Yes	No	Yes	Strongly agree	Strongly disagree	Agree	Neutral	Agree	Agree	Agree	Agree	Agree	Agree	Agree	Agree	Agree	Agree	Agree	13	Negative	Never	Never	Yes	No	No	No	No	No	No	No	No
9/24/2020 12:45:14	Twenties	Male	Saudi	Nurse	Public hospital	3-6 years	Incorrect ans	Incorrect	Incorrect	Yes	Yes	Yes	Yes	No	No	No	Yes	No	Yes	No	Yes	Agree	Agree	Agree	Agree	Strongly agree	Strongly agree	Agree	Agree	Agree	Agree	Agree	Agree	Agree	Agree	Agree	15	Negative	Always	Always	Yes	No	No	No	No	No	No	No	No
9/24/2020 13:31:08	Thirties	Male	Saudi	Nurse	Public hospital	3-6 years	Incorrect ans	Incorrect	Correct	Yes	Yes	Yes	Yes	No	No	No	No	No	Yes	No	Yes	Strongly agree	Strongly disagree	Agree	Neutral	Agree	Agree	Agree	Agree	Agree	Agree	Agree	Agree	Agree	Agree	Agree	13	Negative	Never	Never	Yes	No	No	No	No	No	No	No	No
9/24/2020 15:42:25	Forties	Male	Saudi	Nurse	Ministry of health	>6 to10 years	Incorrect ans	Incorrect	Incorrect	Yes	Yes	Yes	No	No	No	No	Yes	No	No	No	No	Strongly agree	Agree	Neutral	Agree	Agree	Strongly disagree	Agree	Neutral	Neutral	Disagree	Neutral	Neutral	Disagree	Disagree	Neutral	5	Positive	Sometimes	Sometimes	Yes	No	No	No	No	No	No	No	No
9/25/2020 12:10:14	Thirties	Male	Saudi	Nurse	Public hospital	<3 years	Incorrect ans	Incorrect	Incorrect	Yes	Yes	No	No	No	No	No	Yes	Yes	Yes	No	No	Agree	Strongly agree	Agree	Agree	Agree	Agree	Agree	Agree	Agree	Agree	Strongly disagree	Strongly disagree	Strongly agree	Strongly disagree	Strongly disagree	11	Negative	Never	Never	No	No	No	No	Yes	No	No	No	No
9/26/2020 1:47:25	Twenties	Male	Saudi	Nurse	Public hospital	3-6 years	Incorrect ans	Incorrect	Incorrect	Yes	Yes	Yes	Yes	No	No	No	Yes	No	Yes	No	Yes	Agree	Agree	Agree	Agree	Strongly agree	Strongly agree	Agree	Agree	Agree	Agree	Agree	Agree	Agree	Agree	Agree	15	Negative	Always	Always	Yes	No	No	No	No	No	No	No	No
9/27/2020 4:50:35	Twenties	Male	Saudi	Nurse	Ministry of health	<3 years	Incorrect ans	Incorrect	Incorrect	Yes	Yes	Yes	Yes	No	No	Yes	Yes	No	Yes	No	Yes	Agree	Agree	Agree	Agree	Agree	Agree	Agree	Neutral	Neutral	Agree	#NULL!	Agree	Disagree	Neutral	Neutral	9	Negative	Sometimes	Sometimes	Yes	No	No	No	No	No	No	No	No
9/30/2020 20:14:28	Twenties	Male	Saudi	Nurse	Both private & public	<3 years	Incorrect ans	Incorrect	Incorrect	Yes	Yes	Yes	No	Yes	No	Yes	Yes	No	No	No	Yes	Strongly agree	Agree	Strongly agree	Agree	Neutral	Disagree	Disagree	Disagree	Neutral	Neutral	Neutral	Neutral	Neutral	Neutral	Neutral	4	Positive	Sometimes	Never	No	Yes	No	No	Yes	No	Yes	No	No
9/17/2020 20:19:49	Twenties	Male	Saudi	Nurse	Ministry of health	3-6 years	Incorrect ans	Incorrect	Incorrect	Yes	Yes	Yes	Yes	No	No	No	Yes	Yes	No	No	Yes	Strongly agree	Agree	Strongly agree	Strongly agree	Strongly agree	Agree	Agree	Strongly agree	Strongly agree	Strongly agree	Strongly agree	Strongly agree	Agree	Agree	Agree	15	Negative	Always	Sometimes	Yes	Yes	Yes	No	Yes	No	No	No	No
9/22/2020 18:54:03	Forties	Male	Saudi	Nurse	Teaching institute	3-6 years	Incorrect ans	Incorrect	Incorrect	Yes	No	Yes	Yes	No	No	No	Yes	No	Yes	No	Yes	Strongly agree	Neutral	Agree	Agree	Agree	Agree	Agree	Agree	Agree	Agree	Agree	Neutral	Agree	Agree	Neutral	12	Negative	Sometimes	Sometimes	Yes	Yes	No	No	No	Yes	No	No	Yes
9/22/2020 19:05:28	Twenties	Female	Saudi	Nurse	Public hospital	<3 years	Incorrect ans	Incorrect	Incorrect	No	Yes	Yes	Yes	No	No	No	Yes	Yes	Yes	No	No	Agree	Agree	Agree	Neutral	Neutral	Neutral	Agree	Neutral	Neutral	Agree	Agree	Agree	Neutral	Neutral	Neutral	7	Positive	Sometimes	Sometimes	Yes	No	No	No	No	No	No	No	No
9/23/2020 20:39:00	Twenties	Male	Saudi	Nurse	Ministry of health	<3 years	Incorrect ans	Incorrect	Correct	Yes	Yes	Yes	No	No	No	No	Yes	Yes	No	No	Yes	Agree	Neutral	Neutral	Neutral	Neutral	Neutral	Neutral	Neutral	Disagree	Disagree	Disagree	Disagree	Disagree	Disagree	Neutral	1	Positive	Never	Never	No	No	No	No	No	No	No	No	No
9/24/2020 0:46:39	Twenties	Male	Saudi	Nurse	Ministry of health	<3 years	Incorrect ans	Incorrect	Correct	Yes	Yes	Yes	No	No	No	No	Yes	Yes	No	No	Yes	Agree	Neutral	Neutral	Neutral	Neutral	Neutral	Neutral	Neutral	Disagree	Disagree	Disagree	Disagree	Disagree	Disagree	Neutral	1	Positive	Never	Never	No	No	No	No	No	No	No	No	No
43871.935289351852	Fifty and above	Male	Saudi	Nurse	Public hospital	>10 years	Incorrect ans	Incorrect	Incorrect	No	No	Yes	No	No	No	No	No	No	No	No	No	Strongly disagree	Strongly agree	Strongly disagree	Strongly agree	Strongly agree	Strongly agree	Strongly agree	Agree	Disagree	Neutral	Strongly disagree	Strongly disagree	Disagree	Disagree	Agree	7	Positive	Never	Always	No	Yes	No	No	No	No	No	No	Yes
9/19/2020 17:39:36	Twenties	Male	Saudi	Nurse	Private hospital	<3 years	Incorrect ans	Incorrect	Incorrect	Yes	Yes	Yes	Yes	No	No	No	Yes	No	No	No	Yes	Agree	Agree	Strongly agree	Strongly agree	Agree	Agree	Agree	Agree	Agree	Agree	Agree	Agree	Agree	Agree	Agree	15	Negative	Always	Always	Yes	Yes	Yes	Yes	No	Yes	No	No	No
9/19/2020 18:19:06	Twenties	Male	Saudi	Nurse	Private hospital	<3 years	Incorrect ans	Incorrect	Correct	Yes	Yes	Yes	Yes	No	No	No	Yes	No	No	No	Yes	Strongly agree	Neutral	Strongly agree	Disagree	Agree	Agree	Agree	Agree	Agree	Neutral	Neutral	Agree	Disagree	Disagree	Disagree	8	Negative	Sometimes	Never	No	No	No	No	No	No	No	No	No
9/19/2020 18:46:24	Twenties	Male	Saudi	Nurse	Private hospital	3-6 years	Incorrect ans	Incorrect	Incorrect	No	No	No	No	No	No	No	No	No	Yes	Yes	Yes	Strongly agree	Agree	Agree	Neutral	Agree	Agree	Disagree	Neutral	Neutral	Neutral	Neutral	Neutral	Strongly agree	Neutral	Neutral	6	Positive	Always	Sometimes	Yes	No	No	No	Yes	No	No	No	No
9/19/2020 18:58:47	Twenties	Male	Saudi	Nurse	Both private & public	>6 to10 years	Incorrect ans	Incorrect	Incorrect	No	No	Yes	Yes	No	No	No	Yes	No	Yes	No	No	Strongly agree	Strongly agree	Strongly agree	Agree	Agree	Agree	Strongly agree	Agree	Agree	Agree	Agree	Agree	Agree	Agree	Agree	15	Negative	Never	Always	Yes	Yes	No	No	No	No	No	No	No
9/19/2020 20:26:44	Twenties	Male	Saudi	Nurse	Private hospital	<3 years	Incorrect ans	Incorrect	Correct	Yes	Yes	Yes	Yes	No	No	No	Yes	No	No	No	Yes	Strongly agree	Neutral	Strongly agree	Disagree	Agree	Agree	Agree	Agree	Agree	Neutral	Neutral	Agree	Disagree	Disagree	Disagree	8	Negative	Sometimes	Never	No	No	No	No	No	No	No	No	No
9/20/2020 17:54:18	Twenties	Male	Saudi	Nurse	Private hospital	<3 years	Incorrect ans	Incorrect	Incorrect	Yes	Yes	Yes	Yes	No	No	No	Yes	No	No	No	Yes	Agree	Agree	Strongly agree	Strongly agree	Agree	Agree	Agree	Agree	Agree	Agree	Agree	Agree	Agree	Agree	Agree	15	Negative	Always	Always	Yes	Yes	Yes	Yes	No	Yes	No	No	No
9/21/2020 16:12:16	Twenties	Male	Saudi	Nurse	Both private & public	>6 to10 years	Incorrect ans	Incorrect	Incorrect	No	No	Yes	Yes	No	No	No	Yes	No	Yes	No	No	Strongly agree	Strongly agree	Strongly agree	Agree	Agree	Agree	Strongly agree	Agree	Agree	Agree	Agree	Agree	Agree	Agree	Agree	15	Negative	Never	Always	Yes	Yes	No	No	No	No	No	No	No
9/26/2020 20:13:08	Twenties	Male	Saudi	Nurse	Private hospital	<3 years	Incorrect ans	Incorrect	Incorrect	Yes	Yes	Yes	Yes	No	No	No	Yes	No	No	No	Yes	Agree	Agree	Strongly agree	Strongly agree	Agree	Agree	Agree	Agree	Agree	Agree	Agree	Agree	Agree	Agree	Agree	15	Negative	Always	Always	Yes	Yes	Yes	Yes	No	Yes	No	No	No
9/15/2020 18:14:56	Twenties	Male	Saudi	Nurse	Both private & public	<3 years	Incorrect ans	Incorrect	Incorrect	Yes	Yes	Yes	Yes	Yes	Yes	No	Yes	No	Yes	No	No	Strongly agree	Strongly agree	Strongly agree	Strongly agree	Agree	Strongly agree	Strongly agree	Strongly agree	Strongly disagree	Strongly agree	Strongly agree	Strongly agree	Strongly disagree	Disagree	Strongly disagree	11	Negative	Sometimes	Sometimes	Yes	No	No	No	No	No	No	No	No
9/15/2020 18:30:27	Fifty and above	Male	Saudi	Nurse	Ministry of health	>10 years	Incorrect ans	Incorrect	Correct	Yes	Yes	Yes	Yes	Yes	Yes	No	Yes	No	Yes	No	Yes	Strongly agree	Strongly agree	Agree	Agree	Strongly agree	Disagree	Strongly disagree	Strongly disagree	Neutral	Disagree	Strongly agree	Disagree	Disagree	Disagree	Agree	7	Positive	Sometimes	Never	No	Yes	Yes	Yes	No	Yes	No	No	No
9/15/2020 18:46:33	Twenties	Male	Saudi	Nurse	Ministry of health	<3 years	Incorrect ans	Incorrect	Incorrect	Yes	Yes	Yes	Yes	Yes	Yes	Yes	Yes	No	Yes	No	Yes	Agree	Agree	Agree	Agree	Agree	Agree	Agree	Agree	Agree	Agree	Agree	Agree	Agree	#NULL!	Neutral	13	Negative	Always	Sometimes	Yes	Yes	No	No	Yes	No	No	Yes	Yes
9/15/2020 19:11:08	Twenties	Male	Saudi	Nurse	Public hospital	<3 years	Incorrect ans	Incorrect	Incorrect	No	Yes	Yes	Yes	No	No	No	Yes	No	Yes	No	No	Neutral	Agree	Strongly agree	Strongly disagree	Disagree	Agree	Neutral	Neutral	Strongly agree	Neutral	Strongly agree	Agree	Disagree	Neutral	Disagree	6	Positive	Sometimes	Always	Yes	No	No	No	No	No	Yes	No	No
9/15/2020 22:58:36	Thirties	Female	Saudi	Nurse	Ministry of health	<3 years	Incorrect ans	Incorrect	Incorrect	Yes	Yes	Yes	Yes	No	No	No	Yes	No	Yes	No	Yes	Agree	Neutral	Disagree	Agree	Neutral	Agree	Neutral	Neutral	Neutral	Agree	Agree	Agree	Neutral	Neutral	Agree	7	Positive	Sometimes	Sometimes	Yes	Yes	Yes	No	Yes	No	Yes	No	No
9/15/2020 23:00:21	Thirties	Female	Saudi	Nurse	Ministry of health	<3 years	Incorrect ans	Incorrect	Incorrect	Yes	Yes	Yes	Yes	No	No	No	Yes	No	Yes	No	Yes	Agree	Neutral	Disagree	Agree	Neutral	Agree	Neutral	Neutral	Neutral	Agree	Agree	Agree	Neutral	Neutral	Agree	7	Positive	Sometimes	Sometimes	Yes	Yes	Yes	No	Yes	No	Yes	No	No
9/16/2020 19:04:58	Twenties	Male	Saudi	Nurse	Ministry of health	<3 years	Incorrect ans	Incorrect	Incorrect	Yes	Yes	Yes	Yes	Yes	Yes	Yes	No	Yes	Yes	No	Yes	Agree	Neutral	Neutral	Neutral	Neutral	Neutral	Disagree	Disagree	Neutral	Neutral	Neutral	Neutral	Neutral	Neutral	Neutral	1	Positive	Sometimes	Sometimes	Yes	No	No	No	No	No	No	No	No
9/16/2020 20:54:46	Twenties	Male	Saudi	Nurse	Private hospital	<3 years	Incorrect ans	Incorrect	Incorrect	Yes	Yes	Yes	Yes	No	Yes	Yes	No	No	Yes	No	No	Strongly agree	Strongly agree	Agree	Strongly agree	Agree	Disagree	Agree	Strongly disagree	Agree	Agree	Agree	Agree	Neutral	Agree	Agree	12	Negative	Sometimes	Never	Yes	No	No	No	No	No	No	No	No
9/17/2020 16:30:58	Thirties	Female	Saudi	Nurse	Ministry of health	<3 years	Incorrect ans	Incorrect	Incorrect	Yes	Yes	Yes	Yes	No	No	No	Yes	No	Yes	No	Yes	Agree	Neutral	Disagree	Agree	Neutral	Agree	Neutral	Neutral	Neutral	Agree	Agree	Agree	Neutral	Neutral	Agree	7	Positive	Sometimes	Sometimes	Yes	Yes	Yes	No	Yes	No	Yes	No	No
9/19/2020 0:13:38	Twenties	Male	Saudi	Nurse	Public hospital	<3 years	Incorrect ans	Incorrect	Incorrect	Yes	Yes	Yes	Yes	No	No	No	Yes	Yes	Yes	No	Yes	Strongly agree	Strongly agree	Neutral	Agree	Neutral	Neutral	Agree	Agree	Agree	Disagree	Neutral	Neutral	Strongly agree	Neutral	Disagree	7	Positive	Sometimes	Sometimes	Yes	No	No	No	No	No	No	No	No
9/19/2020 0:18:49	Twenties	Male	Saudi	Nurse	Both private & public	<3 years	Incorrect ans	Incorrect	Correct	Yes	Yes	Yes	Yes	No	No	No	Yes	No	Yes	No	Yes	Strongly agree	Strongly agree	Neutral	Agree	Disagree	Disagree	Disagree	Disagree	Agree	Strongly agree	Strongly agree	Strongly agree	Strongly agree	Strongly agree	Strongly agree	1	Positive	Sometimes	Never	Yes	No	No	No	No	No	No	No	No
9/19/2020 1:32:18	Thirties	Male	Saudi	Nurse	Teaching institute	3-6 years	Incorrect ans	Incorrect	Correct	Yes	Yes	Yes	Yes	Yes	No	No	Yes	No	Yes	No	Yes	Strongly agree	Strongly agree	Strongly agree	Agree	Agree	Agree	Agree	Agree	Disagree	Strongly agree	Strongly agree	Strongly agree	Neutral	Neutral	Agree	12	Negative	Sometimes	Sometimes	Yes	No	No	No	No	No	No	No	No
9/19/2020 4:22:27	Thirties	Female	Saudi	Nurse	Ministry of health	<3 years	Incorrect ans	Incorrect	Incorrect	Yes	Yes	Yes	Yes	No	No	No	Yes	No	Yes	No	Yes	Agree	Neutral	Disagree	Agree	Neutral	Agree	Neutral	Neutral	Neutral	Agree	Agree	Agree	Neutral	Neutral	Agree	7	Positive	Sometimes	Sometimes	Yes	Yes	Yes	No	Yes	No	Yes	No	No
9/19/2020 10:40:35	Twenties	Female	Saudi	Nurse	Teaching institute	<3 years	Incorrect ans	Incorrect	Correct	No	No	No	Yes	Yes	No	Yes	No	No	No	No	Yes	Strongly agree	Disagree	Neutral	Agree	Agree	Disagree	Strongly agree	Neutral	Disagree	Agree	Strongly agree	Agree	Strongly agree	Strongly agree	Neutral	9	Negative	Always	Sometimes	Yes	No	No	No	No	No	No	No	No
9/19/2020 10:47:17	Thirties	Female	Saudi	Nurse	Ministry of health	<3 years	Incorrect ans	Incorrect	Incorrect	Yes	Yes	Yes	Yes	No	No	No	Yes	No	Yes	No	Yes	Agree	Neutral	Disagree	Agree	Neutral	Agree	Neutral	Neutral	Neutral	Agree	Agree	Agree	Neutral	Neutral	Agree	7	Positive	Sometimes	Sometimes	Yes	Yes	Yes	No	Yes	No	Yes	No	No
9/19/2020 13:10:40	Twenties	Male	Saudi	Nurse	Private hospital	<3 years	Incorrect ans	Incorrect	Incorrect	Yes	Yes	Yes	Yes	Yes	No	No	Yes	No	Yes	No	Yes	Agree	Agree	Neutral	Agree	Neutral	Neutral	Neutral	Neutral	Neutral	Neutral	Neutral	Neutral	Neutral	Neutral	Neutral	3	Positive	Sometimes	Never	Yes	Yes	Yes	No	No	No	No	No	No
9/19/2020 14:07:20	Thirties	Female	Saudi	Nurse	Ministry of health	<3 years	Incorrect ans	Incorrect	Incorrect	Yes	Yes	Yes	Yes	No	No	No	Yes	No	Yes	No	Yes	Agree	Neutral	Disagree	Agree	Neutral	Agree	Neutral	Neutral	Neutral	Agree	Agree	Agree	Neutral	Neutral	Agree	7	Positive	Sometimes	Sometimes	Yes	Yes	Yes	No	Yes	No	Yes	No	No
9/19/2020 14:13:31	Thirties	Female	Non Saudi	Nurse	Ministry of health	>10 years	Incorrect ans	Incorrect	Incorrect	Yes	Yes	Yes	Yes	No	No	No	Yes	No	Yes	No	Yes	Strongly agree	Strongly agree	Strongly agree	Agree	Agree	Agree	Neutral	Disagree	Neutral	Strongly agree	Strongly agree	Strongly agree	Strongly agree	Neutral	Strongly disagree	1	Positive	Sometimes	Sometimes	Yes	No	No	No	No	No	No	No	No
9/19/2020 19:20:39	Twenties	Male	Saudi	Nurse	Ministry of health	<3 years	Incorrect ans	Incorrect	Correct	Yes	Yes	Yes	Yes	No	Yes	No	No	No	Yes	No	Yes	Strongly agree	Strongly agree	Strongly agree	Strongly agree	Neutral	Neutral	Neutral	Disagree	Neutral	Agree	Disagree	Neutral	Neutral	Neutral	Agree	6	Positive	Sometimes	Sometimes	Yes	No	No	No	No	No	No	No	No
9/19/2020 21:55:09	Twenties	Male	Non Saudi	Nurse	Ministry of health	<3 years	Incorrect ans	Incorrect	Incorrect	No	Yes	Yes	Yes	No	No	No	Yes	No	No	No	No	Strongly agree	Strongly agree	Strongly agree	Strongly agree	Strongly agree	Agree	Disagree	Disagree	#NULL!	Agree	#NULL!	Disagree	Disagree	Agree	Disagree	8	Negative	Sometimes	Always	Yes	No	No	No	No	No	No	No	No
9/19/2020 22:05:48	Twenties	Male	Saudi	Nurse	Both private & public	<3 years	Incorrect ans	Incorrect	Incorrect	Yes	Yes	Yes	Yes	Yes	No	No	Yes	Yes	Yes	No	Yes	Agree	Neutral	Agree	Agree	Neutral	Neutral	Disagree	Agree	Strongly disagree	Strongly agree	Strongly agree	Strongly agree	Strongly agree	Strongly agree	Neutral	9	Negative	Never	Never	No	No	No	No	No	No	No	No	No
9/20/2020 19:40:20	Twenties	Male	Saudi	Nurse	Ministry of health	<3 years	Incorrect ans	Incorrect	Correct	Yes	Yes	Yes	Yes	Yes	Yes	Yes	Yes	No	No	No	Yes	Agree	Strongly agree	Strongly agree	Strongly agree	Agree	Agree	Agree	Agree	Agree	Agree	Agree	Agree	Agree	Agree	Agree	15	Negative	Never	Sometimes	No	No	No	No	No	No	No	No	No
9/22/2020 15:17:15	Twenties	Male	Non Saudi	Nurse	Private hospital	<3 years	Incorrect ans	Incorrect	Incorrect	Yes	Yes	Yes	Yes	No	No	No	Yes	No	No	No	Yes	Strongly agree	Agree	Agree	Neutral	Neutral	Neutral	Neutral	Neutral	Agree	Agree	Agree	Agree	Disagree	Disagree	Disagree	7	Positive	Never	Never	Yes	No	No	No	No	No	No	No	No
9/22/2020 16:54:49	Twenties	Male	Non Saudi	Nurse	Public hospital	<3 years	Incorrect ans	Incorrect	Incorrect	Yes	Yes	Yes	Yes	No	No	No	Yes	No	No	No	Yes	Agree	Neutral	Neutral	Neutral	Neutral	Agree	Disagree	Disagree	Neutral	Agree	Agree	Agree	Neutral	Neutral	Disagree	5	Positive	Sometimes	Sometimes	Yes	Yes	No	No	No	No	No	No	Yes
9/22/2020 17:26:25	Twenties	Male	Saudi	Nurse	Ministry of health	<3 years	Incorrect ans	Incorrect	Incorrect	Yes	Yes	Yes	Yes	No	Yes	Yes	Yes	No	No	No	Yes	Agree	Agree	Disagree	Agree	Agree	Neutral	Neutral	Neutral	Disagree	Agree	Agree	Agree	Strongly disagree	Disagree	Disagree	7	Positive	Always	Sometimes	Yes	Yes	Yes	Yes	Yes	Yes	Yes	No	No
9/22/2020 17:45:27	Thirties	Male	Saudi	Nurse	Public hospital	3-6 years	Incorrect ans	Incorrect	Incorrect	Yes	Yes	Yes	No	No	No	No	Yes	No	No	No	No	Agree	Neutral	Disagree	Neutral	Strongly agree	Neutral	Disagree	Agree	#NULL!	Agree	Agree	Agree	Strongly disagree	Neutral	Disagree	6	Positive	Never	Sometimes	No	No	No	No	No	No	No	No	No
9/22/2020 21:54:59	Twenties	Male	Non Saudi	Nurse	Ministry of health	<3 years	Incorrect ans	Incorrect	Correct	Yes	Yes	Yes	Yes	Yes	No	Yes	Yes	No	No	No	Yes	Strongly agree	Agree	Strongly agree	Strongly agree	Agree	Agree	Agree	Agree	Agree	Strongly agree	Strongly agree	Agree	Strongly agree	Agree	Neutral	14	Negative	Sometimes	Always	Yes	Yes	No	Yes	Yes	No	Yes	No	No
9/23/2020 7:23:01	Twenties	Male	Saudi	Nurse	Ministry of health	<3 years	Incorrect ans	Incorrect	Incorrect	Yes	Yes	Yes	Yes	Yes	No	No	Yes	No	Yes	No	Yes	Agree	Agree	Agree	Neutral	Neutral	Neutral	Agree	Neutral	Neutral	Neutral	Agree	Agree	Agree	Agree	Neutral	8	Negative	Sometimes	Sometimes	No	No	No	No	No	No	No	No	No
9/23/2020 18:35:43	Twenties	Female	Non Saudi	Nurse	Private hospital	<3 years	Incorrect ans	Incorrect	Incorrect	Yes	Yes	Yes	Yes	Yes	No	No	Yes	No	Yes	No	Yes	Agree	Agree	Agree	Agree	Agree	Agree	Agree	Agree	Agree	Agree	Agree	Agree	Agree	Agree	Disagree	14	Negative	Always	Sometimes	Yes	Yes	Yes	Yes	No	No	No	No	No
9/25/2020 13:40:40	Thirties	Male	Saudi	Nurse	Public hospital	3-6 years	Incorrect ans	Incorrect	Correct	Yes	Yes	Yes	Yes	No	Yes	No	Yes	No	Yes	No	Yes	Strongly agree	Strongly agree	Neutral	Agree	Neutral	Agree	Disagree	Disagree	Agree	Neutral	Neutral	Neutral	Agree	Agree	Neutral	7	Positive	Sometimes	Never	No	No	No	No	No	No	No	No	No
9/25/2020 13:51:09	Thirties	Male	Saudi	Nurse	Ministry of health	3-6 years	Incorrect ans	Incorrect	Incorrect	Yes	No	Yes	Yes	No	No	No	Yes	Yes	Yes	No	Yes	Agree	Agree	Agree	Agree	Agree	Agree	Agree	Agree	Agree	Agree	Agree	Agree	Agree	Agree	Agree	15	Negative	Sometimes	Sometimes	No	Yes	No	No	No	No	No	No	No
9/25/2020 13:53:30	Thirties	Male	Saudi	Nurse	Ministry of health	>10 years	Incorrect ans	Incorrect	Correct	Yes	Yes	Yes	Yes	Yes	Yes	No	Yes	No	Yes	No	Yes	Strongly agree	Neutral	Neutral	Agree	Agree	Neutral	Neutral	Neutral	Neutral	Neutral	Neutral	Neutral	Neutral	Neutral	Neutral	3	Positive	Sometimes	Never	No	No	No	No	No	No	No	No	No
9/25/2020 14:46:05	Thirties	Male	Saudi	Nurse	Public hospital	<3 years	Incorrect ans	Incorrect	Correct	Yes	Yes	Yes	Yes	No	No	No	Yes	Yes	Yes	Yes	Yes	Agree	Agree	Neutral	Agree	Agree	Agree	Agree	Agree	Disagree	Agree	Agree	Agree	Disagree	Agree	Disagree	11	Negative	Never	Never	No	No	No	No	No	No	No	No	No
9/25/2020 17:53:53	Thirties	Male	Saudi	Nurse	Ministry of health	3-6 years	Incorrect ans	Incorrect	Incorrect	Yes	No	Yes	Yes	No	No	No	Yes	Yes	Yes	No	Yes	Agree	Agree	Agree	Agree	Agree	Agree	Agree	Agree	Agree	Agree	Agree	Agree	Agree	Agree	Agree	15	Negative	Sometimes	Sometimes	No	Yes	No	No	No	No	No	No	No
9/26/2020 14:24:06	Thirties	Male	Saudi	Nurse	Teaching institute	3-6 years	Incorrect ans	Incorrect	Incorrect	Yes	Yes	Yes	Yes	No	Yes	No	No	Yes	Yes	No	No	Strongly agree	Neutral	Neutral	Agree	Agree	Strongly agree	Disagree	Disagree	Agree	Disagree	Agree	Disagree	Strongly disagree	Neutral	Neutral	6	Positive	Sometimes	Sometimes	No	Yes	No	No	No	Yes	No	No	Yes
9/26/2020 14:54:35	Thirties	Male	Saudi	Nurse	Ministry of health	3-6 years	Incorrect ans	Incorrect	Incorrect	Yes	Yes	Yes	Yes	No	No	No	Yes	Yes	No	No	No	Neutral	Agree	Neutral	Agree	Neutral	Agree	Neutral	Neutral	Disagree	Neutral	Agree	Agree	Disagree	Disagree	Disagree	5	Positive	Sometimes	Never	Yes	No	No	No	No	No	No	No	No
9/27/2020 10:00:38	Thirties	Male	Saudi	Nurse	Ministry of health	>6 to10 years	Incorrect ans	Incorrect	Incorrect	Yes	Yes	Yes	No	No	Yes	No	No	No	Yes	No	Yes	Strongly agree	Agree	Agree	Agree	Neutral	Agree	Agree	Agree	Agree	Agree	Agree	Agree	Agree	Agree	Agree	14	Negative	Always	Sometimes	Yes	Yes	No	No	No	No	Yes	No	No
9/27/2020 18:33:55	Thirties	Female	Saudi	Nurse	Ministry of health	>10 years	Incorrect ans	Incorrect	Correct	Yes	Yes	Yes	Yes	Yes	No	Yes	Yes	No	Yes	No	Yes	Strongly agree	Disagree	Agree	Agree	Agree	Agree	Agree	Agree	Agree	Agree	Agree	Agree	Agree	Agree	Disagree	13	Negative	Sometimes	Always	Yes	Yes	Yes	Yes	Yes	No	No	Yes	No
9/27/2020 18:34:07	Twenties	Female	Saudi	Nurse	Private hospital	<3 years	Incorrect ans	Incorrect	Incorrect	Yes	Yes	Yes	Yes	Yes	No	No	Yes	No	Yes	No	Yes	Strongly agree	Strongly agree	Strongly agree	Neutral	Disagree	Agree	Neutral	Disagree	Neutral	Strongly agree	Strongly agree	Strongly agree	Strongly disagree	Strongly disagree	Disagree	7	Positive	Sometimes	Sometimes	No	No	No	No	No	No	No	No	No
9/27/2020 19:13:38	Thirties	Female	Saudi	Nurse	Ministry of health	>10 years	Incorrect ans	Incorrect	Incorrect	No	Yes	Yes	Yes	No	No	No	Yes	No	No	No	Yes	Strongly agree	Strongly agree	Strongly agree	Agree	Agree	Strongly agree	Strongly agree	Strongly agree	Disagree	Strongly agree	Strongly agree	Agree	Strongly disagree	Disagree	Strongly disagree	11	Negative	Never	Sometimes	Yes	No	No	No	No	No	No	No	No
9/27/2020 19:30:26	Twenties	Female	Saudi	Nurse	Public hospital	3-6 years	Incorrect ans	Incorrect	Correct	No	Yes	Yes	No	No	No	No	Yes	Yes	No	No	No	Strongly agree	Strongly agree	Strongly agree	Strongly agree	Strongly agree	Strongly agree	Strongly agree	Strongly agree	Strongly agree	Strongly agree	Strongly agree	Strongly agree	Strongly agree	Disagree	Disagree	13	Negative	Sometimes	Sometimes	Yes	Yes	No	No	No	No	No	No	Yes
9/27/2020 22:01:37	Thirties	Female	Non Saudi	Nurse	Both private & public	3-6 years	Incorrect ans	Incorrect	Incorrect	Yes	Yes	Yes	Yes	No	No	No	No	No	No	No	Yes	Strongly agree	Strongly agree	Strongly agree	Strongly agree	Strongly agree	Strongly agree	Strongly agree	Strongly agree	Strongly agree	Strongly agree	Strongly agree	Strongly agree	Agree	Agree	Agree	15	Negative	Always	Sometimes	Yes	Yes	No	No	No	No	Yes	No	No
9/28/2020 13:38:56	Thirties	Male	Saudi	Nurse	Ministry of health	>6 to10 years	Incorrect ans	Incorrect	Incorrect	Yes	Yes	Yes	No	No	Yes	No	No	No	Yes	No	Yes	Strongly agree	Agree	Agree	Agree	Neutral	Agree	Agree	Agree	Agree	Agree	Agree	Agree	Agree	Agree	Agree	14	Negative	Always	Sometimes	Yes	Yes	No	No	No	No	Yes	No	No
9/29/2020 3:04:17	Twenties	Male	Saudi	Nurse	Public hospital	<3 years	Incorrect ans	Incorrect	Incorrect	Yes	Yes	Yes	Yes	Yes	Yes	No	Yes	No	No	No	Yes	Strongly agree	Strongly agree	Neutral	Agree	Disagree	Neutral	Agree	Agree	Neutral	Neutral	Neutral	Neutral	Neutral	Agree	Agree	7	Positive	Sometimes	Never	#NULL!	No	No	No	No	No	No	No	No
9/29/2020 13:39:09	Thirties	Female	Saudi	Nurse	Ministry of health	<3 years	Incorrect ans	Incorrect	Incorrect	Yes	Yes	Yes	Yes	No	No	No	Yes	No	No	No	Yes	Strongly agree	Strongly agree	Strongly agree	Strongly agree	Strongly agree	Strongly agree	Strongly agree	Strongly agree	Strongly agree	Strongly agree	Strongly agree	Strongly agree	Strongly agree	Strongly agree	Strongly agree	15	Negative	Always	Always	Yes	Yes	Yes	Yes	Yes	Yes	Yes	Yes	Yes
43840.617071759261	Twenties	Male	Saudi	Nurse	Ministry of health	<3 years	Incorrect ans	Incorrect	Incorrect	Yes	Yes	Yes	No	No	No	No	Yes	No	No	No	Yes	Neutral	Agree	Agree	Strongly agree	Neutral	Agree	Neutral	Disagree	Neutral	Neutral	Disagree	Neutral	Disagree	Neutral	Neutral	4	Positive	Sometimes	Never	Yes	Yes	No	No	No	No	No	No	No
43871.895138888889	Twenties	Male	Saudi	Nurse	Both private & public	3-6 years	Incorrect ans	Incorrect	Incorrect	No	Yes	Yes	Yes	No	No	No	Yes	No	Yes	No	Yes	Strongly agree	Strongly agree	Agree	Agree	Agree	Agree	Agree	Agree	Agree	Agree	Agree	Agree	Agree	Agree	Agree	15	Negative	Sometimes	Sometimes	Yes	No	No	No	No	No	No	No	No
9/16/2020 1:27:01	Twenties	Male	Saudi	Nurse	Public hospital	<3 years	Incorrect ans	Incorrect	Incorrect	No	Yes	Yes	Yes	No	No	No	Yes	No	Yes	No	Yes	Strongly agree	Strongly agree	Strongly agree	Agree	Agree	Strongly agree	Agree	Agree	Disagree	Strongly agree	Strongly agree	Agree	Strongly agree	Strongly agree	Strongly agree	14	Negative	Always	Sometimes	Yes	No	No	No	No	No	No	No	No
9/16/2020 11:36:52	Twenties	Male	Saudi	Nurse	Public hospital	<3 years	Incorrect ans	Incorrect	Incorrect	No	Yes	Yes	Yes	No	No	No	Yes	No	Yes	No	Yes	Strongly agree	Strongly agree	Strongly agree	Agree	Agree	Strongly agree	Agree	Agree	Disagree	Strongly agree	Strongly agree	Agree	Strongly agree	Strongly agree	Strongly agree	14	Negative	Always	Sometimes	Yes	No	No	No	No	No	No	No	No
9/22/2020 8:37:28	Forties	Male	Saudi	Nurse	Ministry of health	<3 years	Incorrect ans	Incorrect	Correct	No	Yes	Yes	Yes	No	No	No	Yes	No	No	Yes	Yes	Strongly agree	Strongly agree	Strongly agree	Strongly agree	Strongly agree	Strongly agree	Strongly agree	Strongly agree	Strongly agree	Neutral	Strongly agree	Strongly agree	Strongly agree	Strongly agree	Strongly agree	14	Negative	Always	Always	Yes	Yes	Yes	Yes	Yes	No	No	No	No
9/19/2020 12:53:07	Twenties	Male	Saudi	Nurse	Teaching institute	<3 years	Incorrect ans	Incorrect	Incorrect	Yes	Yes	Yes	Yes	No	Yes	Yes	Yes	No	Yes	No	Yes	Disagree	Agree	Disagree	Agree	Agree	Agree	Agree	Agree	Neutral	Disagree	Neutral	Disagree	Disagree	Disagree	Neutral	6	Positive	Sometimes	Sometimes	No	No	No	No	No	No	No	No	No
9/30/2020 23:25:37	Twenties	Male	Saudi	Nurse	Teaching institute	<3 years	Incorrect ans	Incorrect	Incorrect	Yes	No	Yes	Yes	No	No	No	Yes	No	No	No	Yes	Agree	Neutral	Neutral	Agree	Agree	Agree	Agree	Agree	Agree	Agree	Agree	Strongly agree	Disagree	Disagree	Disagree	1	Positive	Always	Always	Yes	Yes	Yes	No	No	Yes	No	No	No
9/16/2020 23:12:20	Thirties	Male	Saudi	Nurse	Ministry of health	>6 to10 years	Incorrect ans	Incorrect	Correct	No	Yes	Yes	No	No	No	No	Yes	Yes	Yes	No	Yes	Agree	Agree	Agree	Neutral	Agree	Agree	Neutral	Agree	Agree	Agree	Agree	Agree	Agree	Agree	Agree	13	Negative	Always	Sometimes	Yes	Yes	Yes	No	No	No	No	No	No
9/16/2020 23:25:28	Thirties	Male	Saudi	Nurse	Ministry of health	>10 years	Incorrect ans	Incorrect	Incorrect	Yes	Yes	Yes	Yes	Yes	Yes	No	Yes	No	Yes	No	Yes	Strongly agree	Agree	Disagree	Neutral	Neutral	Agree	Neutral	Neutral	Agree	Strongly agree	Strongly agree	Strongly agree	Agree	Neutral	Neutral	8	Negative	Never	Sometimes	Yes	No	No	No	No	No	No	No	No
9/16/2020 23:45:32	Twenties	Male	Saudi	Nurse	Teaching institute	3-6 years	Incorrect ans	Incorrect	Correct	No	Yes	No	No	No	No	No	No	Yes	No	No	No	Agree	Agree	Agree	Agree	Disagree	Disagree	Disagree	Strongly disagree	Strongly agree	Strongly disagree	Strongly agree	Disagree	Strongly agree	Disagree	Neutral	7	Positive	Sometimes	Sometimes	Yes	No	No	Yes	No	No	No	No	No
9/17/2020 0:29:30	Thirties	Male	Saudi	Nurse	Both private & public	>6 to10 years	Knowledge	Incorrect	Incorrect	No	Yes	Yes	No	Yes	Yes	Yes	Yes	No	Yes	No	Yes	Agree	Agree	Agree	Agree	Agree	Agree	#NULL!	Agree	Agree	Agree	Agree	Agree	Agree	Agree	Disagree	13	Negative	Never	Sometimes	No	No	No	No	No	No	No	No	No
9/17/2020 14:54:18	Thirties	Male	Saudi	Nurse	Ministry of health	>6 to10 years	Incorrect ans	Incorrect	Correct	No	Yes	Yes	No	No	No	No	Yes	Yes	Yes	No	Yes	Agree	Agree	Agree	Neutral	Agree	Agree	Neutral	Agree	Agree	Agree	Agree	Agree	Agree	Agree	Agree	13	Negative	Always	Sometimes	Yes	Yes	Yes	No	No	No	No	No	No
9/17/2020 20:31:56	Thirties	Male	Saudi	Nurse	Ministry of health	>6 to10 years	Incorrect ans	Incorrect	Incorrect	Yes	Yes	Yes	Yes	Yes	Yes	No	Yes	No	No	No	Yes	Agree	Agree	Agree	Neutral	Agree	Neutral	Neutral	Neutral	Neutral	Agree	Neutral	Neutral	Disagree	Neutral	Disagree	5	Positive	Never	Never	No	No	No	No	No	No	No	No	No
9/21/2020 22:53:39	Thirties	Male	Saudi	Nurse	Ministry of health	>10 years	Incorrect ans	Incorrect	Incorrect	Yes	Yes	Yes	Yes	Yes	Yes	No	Yes	No	Yes	No	Yes	Strongly agree	Agree	Disagree	Neutral	Neutral	Agree	Neutral	Neutral	Agree	Strongly agree	Strongly agree	Strongly agree	Agree	Neutral	Neutral	8	Negative	Never	Sometimes	Yes	No	No	No	No	No	No	No	No
9/21/2020 13:18:57	Twenties	Male	Non Saudi	Nurse	Private hospital	3-6 years	Incorrect ans	Incorrect	Incorrect	Yes	Yes	Yes	Yes	Yes	No	No	Yes	No	Yes	No	Yes	Strongly agree	Strongly agree	Strongly agree	Agree	Strongly agree	Agree	Strongly agree	Agree	Agree	Agree	Agree	Agree	Agree	Agree	Neutral	14	Negative	Sometimes	Sometimes	Yes	Yes	Yes	No	Yes	No	Yes	No	No
9/21/2020 13:19:48	Thirties	Male	Non Saudi	Nurse	Private hospital	3-6 years	Incorrect ans	Incorrect	Incorrect	No	Yes	Yes	Yes	No	No	Yes	Yes	Yes	Yes	No	Yes	Strongly agree	Strongly agree	Agree	Agree	Strongly agree	Neutral	Neutral	Disagree	Neutral	Agree	Agree	Agree	Neutral	Neutral	Neutral	8	Negative	Never	Never	No	No	No	No	No	No	No	No	No
9/21/2020 13:50:47	Fifty and above	Male	Non Saudi	Nurse	Both private & public	>10 years	Incorrect ans	Incorrect	Incorrect	No	Yes	Yes	Yes	No	No	No	Yes	Yes	No	No	Yes	Strongly agree	Strongly agree	Strongly agree	Strongly agree	Strongly agree	Strongly agree	Strongly agree	Strongly agree	Agree	Agree	Agree	Agree	Strongly disagree	Disagree	Strongly disagree	12	Negative	Always	Sometimes	Yes	Yes	Yes	Yes	Yes	Yes	No	No	No
9/21/2020 14:05:25	Forties	Male	Non Saudi	Nurse	Public hospital	>10 years	Incorrect ans	Incorrect	Incorrect	Yes	Yes	Yes	Yes	No	No	No	Yes	No	Yes	No	Yes	Strongly agree	Neutral	Agree	Agree	Agree	Agree	Neutral	Neutral	Agree	Agree	Agree	Agree	Agree	Agree	Neutral	11	Negative	Sometimes	Sometimes	Yes	Yes	No	No	No	Yes	No	No	No
9/21/2020 14:48:12	Forties	Male	Non Saudi	Nurse	Private hospital	>6 to10 years	Incorrect ans	Incorrect	Incorrect	Yes	Yes	Yes	Yes	No	No	Yes	Yes	No	Yes	No	Yes	Strongly agree	Strongly agree	Strongly agree	Agree	Strongly agree	Agree	Neutral	Agree	Neutral	Agree	Agree	Agree	Disagree	Disagree	Disagree	1	Positive	Sometimes	Never	Yes	Yes	Yes	Yes	No	Yes	No	No	No
9/21/2020 15:50:19	Thirties	Male	Non Saudi	Nurse	Private hospital	<3 years	Incorrect ans	Incorrect	Incorrect	Yes	Yes	Yes	Yes	No	No	No	Yes	No	Yes	No	Yes	Agree	Agree	Agree	Agree	Agree	Neutral	Neutral	Neutral	Agree	Agree	Agree	Agree	Neutral	Neutral	Disagree	9	Negative	Sometimes	Sometimes	Yes	Yes	Yes	Yes	No	No	No	No	No
9/21/2020 20:49:49	Thirties	Male	Non Saudi	Nurse	Private hospital	<3 years	Incorrect ans	Incorrect	Incorrect	Yes	Yes	Yes	Yes	No	No	No	Yes	No	Yes	No	Yes	Agree	Agree	Agree	Agree	Agree	Neutral	Neutral	Neutral	Agree	Agree	Agree	Agree	Neutral	Neutral	Disagree	9	Negative	Sometimes	Sometimes	Yes	Yes	Yes	Yes	No	No	No	No	No
9/22/2020 10:44:07	Thirties	Male	Non Saudi	Nurse	Private hospital	3-6 years	Incorrect ans	Incorrect	Incorrect	No	Yes	Yes	Yes	No	No	Yes	Yes	Yes	Yes	No	Yes	Strongly agree	Strongly agree	Agree	Agree	Strongly agree	Neutral	Neutral	Disagree	Neutral	Agree	Agree	Agree	Neutral	Neutral	Neutral	8	Negative	Never	Never	No	No	No	No	No	No	No	No	No
9/28/2020 10:31:43	Thirties	Male	Saudi	Nurse	Private hospital	>10 years	Incorrect ans	Incorrect	Correct	Yes	Yes	Yes	Yes	Yes	Yes	No	Yes	No	Yes	No	Yes	Agree	Disagree	Neutral	Agree	Agree	Agree	Disagree	Disagree	Neutral	Disagree	Disagree	Disagree	Disagree	Disagree	Neutral	4	Positive	Never	Never	No	No	No	No	No	No	No	No	No
9/28/2020 11:34:04	Forties	Male	Non Saudi	Nurse	Private hospital	>10 years	Incorrect ans	Incorrect	Incorrect	Yes	Yes	Yes	Yes	No	No	No	Yes	Yes	No	No	Yes	Agree	Agree	Disagree	Agree	Agree	Agree	Agree	Neutral	Agree	Agree	Agree	Agree	Strongly agree	Neutral	Neutral	11	Negative	Sometimes	Never	Yes	Yes	Yes	Yes	Yes	Yes	Yes	Yes	No
9/28/2020 11:36:38	Thirties	Female	Non Saudi	Nurse	Private hospital	>10 years	Incorrect ans	Incorrect	Incorrect	Yes	Yes	Yes	Yes	Yes	No	No	Yes	No	No	No	Yes	Strongly agree	Strongly agree	Strongly disagree	Strongly agree	Strongly agree	Strongly agree	Strongly agree	Strongly agree	Disagree	Strongly agree	Strongly agree	Strongly agree	Strongly disagree	Disagree	Strongly disagree	1	Positive	Always	Always	Yes	Yes	Yes	Yes	Yes	No	Yes	No	No
9/28/2020 12:12:08	Twenties	Male	Saudi	Nurse	Ministry of health	<3 years	Incorrect ans	Incorrect	Incorrect	Yes	Yes	Yes	Yes	No	No	No	Yes	No	No	No	Yes	Agree	Strongly agree	Strongly agree	Neutral	Agree	Neutral	Agree	Agree	Disagree	Neutral	Strongly agree	Agree	Neutral	Agree	Disagree	9	Negative	Sometimes	Sometimes	Yes	No	No	No	No	No	No	No	No
9/28/2020 13:20:58	Thirties	Female	Non Saudi	Nurse	Private hospital	>6 to10 years	Incorrect ans	Incorrect	Correct	Yes	Yes	Yes	Yes	Yes	Yes	No	Yes	No	No	No	Yes	Strongly agree	Strongly agree	Strongly agree	Strongly agree	Strongly agree	Strongly agree	Strongly agree	Strongly agree	Strongly agree	Strongly agree	Strongly agree	Strongly agree	Agree	Agree	Neutral	14	Negative	Sometimes	Sometimes	Yes	Yes	Yes	Yes	No	No	No	No	No
9/28/2020 13:52:45	Thirties	Male	Non Saudi	Nurse	Private hospital	>10 years	Incorrect ans	Incorrect	Incorrect	No	Yes	Yes	Yes	No	No	No	Yes	No	Yes	No	Yes	Strongly agree	Strongly agree	Agree	Strongly agree	Strongly agree	Strongly agree	Strongly agree	Agree	Agree	Strongly agree	Strongly agree	Strongly agree	Strongly agree	Strongly agree	Strongly agree	15	Negative	Always	Always	Yes	Yes	Yes	No	No	No	No	No	No
9/28/2020 14:35:44	Forties	Female	Non Saudi	Nurse	Private hospital	>10 years	Incorrect ans	Incorrect	Incorrect	Yes	Yes	Yes	Yes	No	No	No	Yes	No	Yes	No	Yes	Strongly agree	Disagree	Agree	Agree	Strongly agree	Neutral	Neutral	Agree	Strongly agree	Agree	Agree	Agree	Strongly agree	Disagree	Neutral	1	Positive	Sometimes	Never	Yes	Yes	Yes	Yes	Yes	Yes	No	No	No
9/28/2020 16:42:19	Forties	Male	Non Saudi	Nurse	Private hospital	>10 years	Incorrect ans	Incorrect	Incorrect	Yes	Yes	Yes	Yes	No	No	No	Yes	No	Yes	No	Yes	Strongly agree	Strongly agree	Strongly agree	Agree	Agree	Agree	Agree	Agree	#NULL!	Agree	Agree	Agree	Disagree	Agree	Disagree	12	Negative	Sometimes	Sometimes	Yes	No	No	No	No	No	No	No	No
9/28/2020 16:51:49	Twenties	Female	Non Saudi	Nurse	Private hospital	>6 to10 years	Knowledge	Incorrect	Correct	Yes	Yes	Yes	Yes	Yes	Yes	No	Yes	No	Yes	No	Yes	Strongly agree	Neutral	Agree	Agree	Strongly agree	Strongly agree	Agree	Neutral	Neutral	Neutral	Neutral	Neutral	Neutral	Neutral	Neutral	6	Positive	Sometimes	Never	Yes	Yes	Yes	Yes	Yes	Yes	Yes	Yes	No
9/29/2020 16:22:14	Thirties	Female	Non Saudi	Nurse	Private hospital	>6 to10 years	Incorrect ans	Incorrect	Correct	Yes	Yes	Yes	Yes	Yes	No	Yes	Yes	No	No	No	Yes	Strongly agree	Agree	Strongly agree	Agree	Strongly agree	Agree	Neutral	Neutral	Agree	Agree	Agree	Agree	Strongly agree	Disagree	Disagree	11	Negative	Sometimes	Sometimes	Yes	Yes	Yes	Yes	Yes	Yes	No	No	No
9/29/2020 16:24:18	Thirties	Male	Non Saudi	Nurse	Private hospital	3-6 years	Incorrect ans	Incorrect	Correct	Yes	Yes	Yes	Yes	Yes	Yes	No	Yes	No	No	No	Yes	Strongly agree	Agree	Agree	Agree	Neutral	Neutral	Neutral	Neutral	Agree	Agree	Agree	Agree	Strongly agree	Agree	Neutral	1	Positive	Sometimes	Never	Yes	Yes	Yes	Yes	No	No	No	No	No
9/29/2020 20:27:50	Thirties	Male	Non Saudi	Nurse	Private hospital	>6 to10 years	Incorrect ans	Incorrect	Incorrect	Yes	Yes	Yes	Yes	No	No	Yes	Yes	No	Yes	No	Yes	Strongly agree	Strongly agree	Disagree	Disagree	Neutral	Strongly disagree	Strongly disagree	Strongly disagree	Neutral	Strongly agree	Strongly agree	Strongly agree	Neutral	Disagree	Strongly disagree	5	Positive	Sometimes	Never	Yes	Yes	Yes	Yes	Yes	Yes	No	No	No
9/30/2020 19:37:38	Thirties	Male	Saudi	Nurse	Public hospital	3-6 years	Incorrect ans	Incorrect	Incorrect	No	Yes	Yes	Yes	No	No	No	Yes	Yes	Yes	No	Yes	Agree	Agree	Neutral	Neutral	Agree	Agree	Agree	Agree	Neutral	Agree	Agree	Agree	Disagree	Neutral	Agree	1	Positive	Sometimes	Sometimes	No	Yes	Yes	Yes	No	No	No	No	No
9/30/2020 19:50:49	Thirties	Male	Saudi	Nurse	Ministry of health	>6 to10 years	Incorrect ans	Incorrect	Incorrect	Yes	Yes	Yes	Yes	No	No	No	Yes	No	Yes	No	Yes	Agree	Agree	Agree	Agree	Agree	Agree	Agree	Agree	Disagree	Disagree	Disagree	Disagree	Disagree	Disagree	Neutral	8	Negative	Never	Never	No	No	No	No	No	No	No	No	No
9/30/2020 20:14:25	Fifty and above	Male	Non Saudi	Nurse	Private hospital	>10 years	Incorrect ans	Incorrect	Incorrect	No	Yes	Yes	Yes	No	Yes	No	Yes	No	Yes	Yes	Yes	Agree	Agree	Agree	Agree	Neutral	Neutral	Neutral	Neutral	Neutral	Agree	Agree	Agree	Disagree	Disagree	Agree	8	Negative	Sometimes	Never	Yes	No	No	No	No	No	No	No	No
9/30/2020 20:16:46	Forties	Male	Non Saudi	Nurse	Private hospital	>10 years	Incorrect ans	Incorrect	Incorrect	No	Yes	Yes	Yes	No	No	No	Yes	No	No	No	Yes	Strongly agree	Strongly agree	Agree	Neutral	Agree	Disagree	Disagree	Neutral	Disagree	Agree	Agree	Agree	Agree	Agree	Strongly agree	1	Positive	Never	Never	No	Yes	Yes	No	No	Yes	No	No	No
9/30/2020 20:19:08	Forties	Male	Non Saudi	Nurse	Private hospital	>10 years	Incorrect ans	Incorrect	Incorrect	No	Yes	Yes	Yes	Yes	No	Yes	No	Yes	Yes	No	No	Strongly agree	Strongly agree	Strongly agree	Strongly agree	Neutral	Neutral	Neutral	Neutral	Neutral	Neutral	Agree	Neutral	Neutral	Neutral	Disagree	5	Positive	Always	Sometimes	Yes	Yes	Yes	No	No	No	No	No	No
9/30/2020 20:19:32	Forties	Male	Non Saudi	Nurse	Private hospital	>10 years	Incorrect ans	Incorrect	Incorrect	No	Yes	Yes	Yes	Yes	No	Yes	No	Yes	Yes	No	No	Strongly agree	Strongly agree	Strongly agree	Strongly agree	Neutral	Neutral	Neutral	Neutral	Neutral	Neutral	Agree	Neutral	Neutral	Neutral	Disagree	5	Positive	Always	Sometimes	Yes	Yes	Yes	No	No	No	No	No	No
9/30/2020 20:27:25	Forties	Female	Saudi	Nurse	Ministry of health	>6 to10 years	Incorrect ans	Incorrect	Incorrect	No	Yes	Yes	Yes	No	No	No	Yes	No	Yes	No	Yes	Agree	Agree	Agree	Neutral	Agree	Agree	Agree	Neutral	Agree	Neutral	Agree	Agree	Disagree	Neutral	Neutral	9	Negative	Always	Sometimes	Yes	Yes	No	Yes	No	No	No	Yes	No
9/30/2020 20:35:51	Thirties	Male	Non Saudi	Nurse	Private hospital	>10 years	Incorrect ans	Incorrect	Incorrect	Yes	Yes	Yes	Yes	No	No	No	Yes	No	Yes	No	Yes	Strongly agree	Strongly agree	Strongly agree	Strongly agree	Strongly agree	Strongly agree	Strongly agree	Strongly agree	Strongly agree	Strongly agree	Strongly agree	Strongly agree	Strongly disagree	Disagree	Strongly disagree	12	Negative	Always	Sometimes	Yes	Yes	Yes	No	No	No	No	No	No
9/30/2020 20:42:03	Forties	Male	Saudi	Nurse	Ministry of health	>10 years	Incorrect ans	Incorrect	Incorrect	Yes	Yes	Yes	Yes	No	No	Yes	No	No	No	No	Yes	Strongly agree	Strongly agree	Agree	Strongly agree	Agree	Agree	Neutral	Agree	Agree	Agree	Agree	Agree	Agree	Agree	Agree	14	Negative	Always	Sometimes	No	Yes	No	No	No	Yes	No	No	No
9/30/2020 20:53:43	Twenties	Male	Saudi	Nurse	Private hospital	3-6 years	Incorrect ans	Incorrect	Incorrect	No	Yes	Yes	Yes	No	No	Yes	Yes	No	Yes	No	Yes	Agree	Agree	Strongly agree	Agree	Neutral	Neutral	Neutral	Disagree	Agree	Strongly agree	Strongly agree	Strongly agree	Neutral	Neutral	Disagree	8	Negative	Always	Never	No	Yes	Yes	No	No	No	No	No	No
9/30/2020 20:55:06	Thirties	Male	Saudi	Nurse	Private hospital	>6 to10 years	Incorrect ans	Incorrect	Incorrect	No	Yes	Yes	Yes	No	Yes	Yes	Yes	No	Yes	No	Yes	Agree	Agree	Agree	Agree	Agree	Agree	Neutral	Neutral	Neutral	Strongly disagree	Strongly disagree	Strongly disagree	Neutral	Disagree	Agree	7	Positive	Never	Never	No	No	No	No	No	No	No	No	No
9/30/2020 20:55:07	Thirties	Male	Saudi	Nurse	Private hospital	<3 years	Incorrect ans	Incorrect	Correct	Yes	Yes	Yes	Yes	Yes	Yes	Yes	Yes	No	Yes	No	Yes	Strongly agree	Neutral	Agree	Agree	Agree	Agree	Neutral	Disagree	Disagree	Agree	Agree	Agree	Strongly agree	Strongly agree	Neutral	1	Positive	Always	Sometimes	Yes	No	No	No	No	No	No	No	No
9/30/2020 21:09:09	Forties	Male	Non Saudi	Nurse	Private hospital	>10 years	Incorrect ans	Incorrect	Incorrect	No	Yes	Yes	Yes	Yes	No	Yes	No	Yes	Yes	No	No	Strongly agree	Strongly agree	Strongly agree	Strongly agree	Neutral	Neutral	Neutral	Neutral	Neutral	Neutral	Agree	Neutral	Neutral	Neutral	Disagree	5	Positive	Always	Sometimes	Yes	Yes	Yes	No	No	No	No	No	No
9/30/2020 21:15:07	Thirties	Male	Saudi	Nurse	Ministry of health	>10 years	Incorrect ans	Incorrect	Incorrect	Yes	Yes	Yes	Yes	Yes	No	No	Yes	No	Yes	No	Yes	Strongly agree	Neutral	Disagree	Agree	Disagree	Neutral	Agree	Strongly agree	Agree	Agree	Agree	Strongly agree	Strongly agree	Agree	Disagree	1	Positive	Always	Always	Yes	Yes	Yes	Yes	No	No	Yes	Yes	No
9/30/2020 21:17:01	Twenties	Male	Saudi	Nurse	Ministry of health	3-6 years	Incorrect ans	Incorrect	Incorrect	Yes	Yes	Yes	Yes	No	No	Yes	Yes	Yes	Yes	No	Yes	Strongly agree	Strongly agree	Neutral	Neutral	Agree	Agree	Agree	Strongly agree	Agree	Agree	Agree	Agree	Neutral	Agree	Agree	12	Negative	Always	Never	Yes	No	No	No	No	No	No	No	No
9/30/2020 21:17:13	Thirties	Female	Non Saudi	Nurse	Private hospital	>10 years	Incorrect ans	Incorrect	Incorrect	Yes	Yes	Yes	Yes	No	No	No	Yes	No	Yes	No	Yes	Agree	Strongly agree	Agree	Agree	Strongly agree	Agree	Strongly agree	Agree	Strongly agree	Strongly agree	Agree	Agree	Agree	Agree	Neutral	14	Negative	Always	Sometimes	Yes	Yes	No	Yes	Yes	Yes	No	No	No
9/30/2020 22:09:11	Thirties	Female	Non Saudi	Nurse	Private hospital	>10 years	Incorrect ans	Incorrect	Correct	Yes	Yes	Yes	No	Yes	No	Yes	Yes	No	No	No	Yes	Strongly agree	Strongly agree	Strongly agree	Strongly agree	Strongly agree	Strongly agree	Agree	Agree	Agree	Agree	Agree	Agree	Neutral	Neutral	Disagree	12	Negative	Sometimes	Sometimes	Yes	Yes	Yes	Yes	No	No	No	No	No
9/30/2020 22:16:30	Thirties	Male	Non Saudi	Nurse	Private hospital	>6 to10 years	Incorrect ans	Incorrect	Incorrect	Yes	No	Yes	Yes	No	No	No	Yes	No	No	No	Yes	Strongly agree	Strongly agree	Agree	Agree	Neutral	Agree	Agree	Agree	Neutral	Agree	Agree	Strongly agree	Neutral	Disagree	Disagree	1	Positive	Sometimes	Never	Yes	No	No	No	No	No	No	No	No
9/30/2020 22:33:22	Forties	Male	Non Saudi	Nurse	Private hospital	>10 years	Incorrect ans	Incorrect	Incorrect	Yes	Yes	Yes	Yes	Yes	No	No	Yes	No	No	No	Yes	Strongly agree	Agree	Agree	Agree	Agree	Agree	Agree	Agree	Agree	Agree	Agree	Agree	Disagree	Disagree	Disagree	12	Negative	Sometimes	Sometimes	Yes	Yes	Yes	Yes	Yes	Yes	No	No	No
9/30/2020 22:37:07	Forties	Male	Non Saudi	Nurse	Private hospital	>10 years	Knowledge	Incorrect	Correct	Yes	Yes	Yes	Yes	No	No	No	Yes	No	Yes	No	Yes	Strongly agree	Strongly agree	Strongly agree	Agree	Strongly agree	Agree	Agree	Agree	Agree	Agree	Agree	Agree	Neutral	Disagree	Strongly agree	13	Negative	Sometimes	Sometimes	Yes	Yes	Yes	Yes	Yes	Yes	No	No	No
9/30/2020 22:38:47	Forties	Male	Non Saudi	Nurse	Private hospital	>10 years	Incorrect ans	Incorrect	Incorrect	Yes	No	Yes	Yes	Yes	No	No	Yes	No	No	No	Yes	Agree	Agree	Agree	Agree	Agree	Agree	Neutral	Neutral	Agree	Agree	Agree	Agree	Disagree	Disagree	Disagree	1	Positive	Sometimes	Sometimes	Yes	Yes	Yes	Yes	Yes	Yes	No	No	No
9/30/2020 22:50:38	Thirties	Male	Saudi	Nurse	Ministry of health	>10 years	Incorrect ans	Incorrect	Correct	Yes	Yes	Yes	Yes	No	Yes	Yes	No	No	Yes	No	Yes	Agree	Agree	Disagree	Neutral	Agree	Neutral	Neutral	Neutral	Agree	Disagree	Disagree	Disagree	Neutral	Neutral	Agree	5	Positive	Never	Never	No	No	No	No	No	No	No	No	No
9/30/2020 23:12:13	Twenties	Male	Non Saudi	Nurse	Private hospital	<3 years	Incorrect ans	Incorrect	Incorrect	Yes	Yes	Yes	Yes	No	No	No	No	No	No	No	Yes	Agree	Disagree	Agree	Agree	Strongly agree	#NULL!	Agree	Agree	Agree	Agree	Strongly agree	Agree	Disagree	Disagree	Disagree	1	Positive	Always	Always	Yes	Yes	No	Yes	No	No	No	No	No
9/30/2020 23:14:36	Fifty and above	Male	Non Saudi	Nurse	Private hospital	>10 years	Incorrect ans	Incorrect	Incorrect	Yes	Yes	Yes	Yes	No	No	No	Yes	No	No	No	Yes	Strongly agree	Strongly agree	Agree	Agree	Neutral	Neutral	Agree	Agree	Agree	Agree	Agree	Agree	Neutral	Neutral	Disagree	1	Positive	Always	Sometimes	Yes	Yes	No	Yes	Yes	No	No	Yes	Yes
9/30/2020 23:16:50	Thirties	Male	Non Saudi	Nurse	Private hospital	>6 to10 years	Incorrect ans	Incorrect	Incorrect	Yes	Yes	Yes	Yes	No	No	No	Yes	No	Yes	No	Yes	Strongly agree	Strongly agree	Strongly agree	Neutral	Neutral	Neutral	Disagree	Disagree	Disagree	Agree	Agree	Agree	Neutral	Disagree	Neutral	6	Positive	Always	Never	Yes	Yes	Yes	No	No	No	No	No	No
9/30/2020 23:38:32	Fifty and above	Male	Saudi	Nurse	Ministry of health	>10 years	Incorrect ans	Incorrect	Incorrect	No	Yes	Yes	Yes	Yes	Yes	No	Yes	Yes	Yes	No	Yes	Strongly agree	Strongly agree	Strongly agree	Strongly agree	Agree	Agree	Strongly agree	Strongly agree	Strongly agree	Strongly agree	Strongly agree	Strongly agree	Agree	Agree	Neutral	14	Negative	Sometimes	Never	No	No	No	No	No	No	No	No	No
9/30/2020 23:40:34	Thirties	Male	Saudi	Nurse	Ministry of health	>10 years	Incorrect ans	Incorrect	Incorrect	Yes	Yes	Yes	Yes	No	No	No	Yes	No	Yes	No	Yes	Agree	Agree	Agree	Agree	Agree	Neutral	Agree	Neutral	Agree	Agree	Agree	Agree	Agree	Agree	Disagree	12	Negative	Sometimes	Sometimes	Yes	Yes	No	No	No	No	No	No	No
9/30/2020 23:47:45	Forties	Male	Non Saudi	Nurse	Private hospital	>10 years	Incorrect ans	Incorrect	Incorrect	Yes	Yes	Yes	Yes	No	No	No	No	Yes	Yes	No	Yes	Strongly agree	Strongly agree	Strongly agree	Agree	Strongly agree	Agree	Agree	Agree	Agree	Strongly agree	Strongly agree	Strongly agree	Disagree	Neutral	Disagree	12	Negative	Always	Always	Yes	Yes	Yes	No	No	No	No	No	No
43840.024629629632	Twenties	Male	Non Saudi	Nurse	Private hospital	>6 to10 years	Incorrect ans	Incorrect	Incorrect	Yes	Yes	Yes	Yes	No	No	No	Yes	Yes	Yes	No	Yes	Strongly agree	Neutral	Agree	Strongly agree	Agree	Agree	Strongly agree	Agree	Agree	Strongly agree	Strongly agree	Agree	Disagree	Neutral	Strongly disagree	11	Negative	Never	Never	Yes	Yes	Yes	No	No	Yes	Yes	No	No
43840.025231481479	Twenties	Male	Non Saudi	Nurse	Private hospital	>6 to10 years	Incorrect ans	Incorrect	Incorrect	Yes	Yes	Yes	Yes	No	No	No	Yes	Yes	Yes	No	Yes	Strongly agree	Neutral	Agree	Strongly agree	Agree	Agree	Strongly agree	Agree	Agree	Strongly agree	Strongly agree	Agree	Disagree	Neutral	Strongly disagree	11	Negative	Never	Never	Yes	Yes	Yes	No	No	No	No	No	No
43840.037824074076	Twenties	Male	Non Saudi	Nurse	Private hospital	>6 to10 years	Incorrect ans	Incorrect	Incorrect	Yes	Yes	Yes	Yes	No	No	No	Yes	Yes	Yes	No	Yes	Strongly agree	Neutral	Agree	Strongly agree	Agree	Agree	Strongly agree	Agree	Agree	Strongly agree	Strongly agree	Agree	Disagree	Neutral	Strongly disagree	11	Negative	Never	Never	Yes	Yes	Yes	No	No	No	No	No	No
43840.038483796299	Twenties	Male	Non Saudi	Nurse	Private hospital	>6 to10 years	Incorrect ans	Incorrect	Correct	No	Yes	Yes	Yes	Yes	Yes	Yes	Yes	Yes	Yes	Yes	Yes	Agree	Neutral	Agree	Agree	Agree	Neutral	Neutral	Neutral	Neutral	Agree	Agree	Agree	Agree	Agree	Neutral	9	Negative	Sometimes	Sometimes	Yes	Yes	Yes	Yes	Yes	Yes	Yes	No	No
43840.059502314813	Thirties	Male	Non Saudi	Nurse	Private hospital	3-6 years	Incorrect ans	Incorrect	Incorrect	Yes	Yes	Yes	Yes	No	No	No	Yes	Yes	No	No	Yes	Strongly agree	Strongly agree	Strongly agree	Strongly agree	Strongly agree	Strongly agree	Strongly agree	Strongly agree	Strongly agree	Strongly agree	Strongly agree	Strongly agree	Strongly agree	Strongly agree	Strongly agree	15	Negative	Always	Always	Yes	Yes	No	No	No	No	No	No	Yes
43840.070173611108	Twenties	Male	Non Saudi	Nurse	Private hospital	3-6 years	Incorrect ans	Incorrect	Correct	Yes	Yes	Yes	Yes	No	No	No	Yes	No	No	No	Yes	Strongly agree	Strongly agree	Strongly agree	Strongly agree	Strongly agree	Strongly agree	Strongly agree	Strongly agree	Strongly agree	Strongly agree	Strongly agree	Strongly agree	Strongly agree	Strongly agree	Strongly agree	15	Negative	Sometimes	Never	Yes	Yes	No	Yes	No	No	Yes	No	No
43840.078668981485	Forties	Male	Non Saudi	Nurse	Private hospital	>10 years	Incorrect ans	Incorrect	Incorrect	Yes	Yes	Yes	Yes	No	No	No	No	No	No	No	Yes	Strongly agree	Strongly agree	Strongly agree	Strongly agree	Strongly agree	Strongly agree	Strongly agree	Strongly agree	Strongly agree	Strongly agree	#NULL!	Strongly agree	Disagree	Neutral	Disagree	11	Negative	Never	Never	Yes	Yes	Yes	No	No	No	No	No	No
43840.230254629627	Thirties	Male	Non Saudi	Nurse	Private hospital	<3 years	Incorrect ans	Incorrect	Incorrect	Yes	Yes	Yes	Yes	Yes	No	No	Yes	No	Yes	No	Yes	Strongly agree	Strongly agree	Strongly agree	Strongly agree	Strongly agree	Strongly agree	Strongly agree	Strongly agree	Strongly agree	Strongly agree	Strongly agree	Strongly agree	Neutral	Neutral	Disagree	12	Negative	Always	Sometimes	Yes	Yes	Yes	Yes	Yes	Yes	No	No	No
43840.263113425928	Forties	Male	Saudi	Nurse	Ministry of health	>6 to10 years	Incorrect ans	Incorrect	Incorrect	Yes	No	Yes	Yes	No	No	No	No	Yes	Yes	No	Yes	Neutral	Strongly agree	Agree	Agree	Agree	Agree	Agree	Agree	Agree	Agree	Agree	Agree	Agree	Agree	Agree	14	Negative	Always	Sometimes	Yes	Yes	No	No	No	Yes	No	No	No
43840.315810185188	Thirties	Female	Non Saudi	Nurse	Private hospital	>6 to10 years	Incorrect ans	Incorrect	Incorrect	No	Yes	Yes	Yes	No	No	No	Yes	No	No	No	Yes	Agree	Agree	Agree	Agree	Agree	Agree	Agree	Agree	Agree	Agree	Agree	Agree	#NULL!	Neutral	Disagree	12	Negative	Sometimes	Never	Yes	Yes	Yes	No	Yes	No	No	No	No
43840.32240740741	Twenties	Male	Saudi	Nurse	Ministry of health	<3 years	Incorrect ans	Incorrect	Correct	No	Yes	Yes	Yes	No	No	No	No	No	No	No	No	Neutral	Neutral	Neutral	Neutral	Neutral	Disagree	Neutral	Neutral	Neutral	Agree	Agree	Agree	Disagree	Disagree	Agree	4	Positive	Always	Always	Yes	Yes	Yes	No	No	No	No	No	No
43840.37122685185	Thirties	Male	Non Saudi	Nurse	Private hospital	>6 to10 years	Incorrect ans	Incorrect	Incorrect	Yes	Yes	Yes	Yes	Yes	Yes	No	Yes	Yes	Yes	No	Yes	Strongly agree	Neutral	Neutral	Agree	Agree	Neutral	Neutral	Neutral	Neutral	Neutral	Neutral	Neutral	Neutral	Neutral	Neutral	3	Positive	Sometimes	Never	Yes	Yes	No	No	No	No	Yes	No	No
43840.533460648148	Forties	Male	Non Saudi	Nurse	Private hospital	>10 years	Incorrect ans	Incorrect	Incorrect	Yes	Yes	Yes	Yes	No	No	No	No	Yes	Yes	No	Yes	Strongly agree	Strongly agree	Strongly agree	Agree	Strongly agree	Agree	Agree	Agree	Agree	Strongly agree	Strongly agree	Strongly agree	Disagree	Neutral	Disagree	12	Negative	Always	Always	Yes	Yes	Yes	No	No	No	No	No	No
43840.626099537039	Twenties	Male	Saudi	Nurse	Ministry of health	<3 years	Incorrect ans	Incorrect	Correct	No	Yes	Yes	Yes	No	No	No	No	No	No	No	No	Neutral	Neutral	Neutral	Neutral	Neutral	Disagree	Neutral	Neutral	Neutral	Agree	Agree	Agree	Disagree	Disagree	Agree	4	Positive	Always	Always	Yes	Yes	Yes	No	No	No	No	No	No
43840.676053240742	Thirties	Male	Non Saudi	Nurse	Public hospital	3-6 years	Incorrect ans	Incorrect	Incorrect	Yes	Yes	Yes	Yes	Yes	No	No	Yes	No	Yes	No	Yes	Agree	Agree	Agree	Agree	Agree	Neutral	Neutral	Neutral	Neutral	Agree	Agree	Agree	Agree	Agree	Disagree	1	Positive	Sometimes	Sometimes	Yes	Yes	Yes	No	No	Yes	No	Yes	No
43840.726018518515	Fifty and above	Male	Non Saudi	Nurse	Private hospital	>10 years	Incorrect ans	Incorrect	Correct	Yes	Yes	Yes	Yes	Yes	Yes	No	Yes	Yes	Yes	No	Yes	Strongly agree	Strongly agree	Strongly agree	Strongly agree	Strongly agree	Strongly agree	Strongly agree	Agree	Disagree	Agree	Agree	Agree	Disagree	Disagree	Strongly disagree	11	Negative	Sometimes	Sometimes	Yes	Yes	Yes	No	Yes	No	No	No	Yes
43840.730914351851	Thirties	Male	Non Saudi	Nurse	Public hospital	>6 to10 years	Incorrect ans	Incorrect	Correct	Yes	Yes	Yes	Yes	Yes	Yes	Yes	No	No	Yes	No	Yes	Strongly agree	Strongly agree	Strongly agree	Strongly agree	Strongly agree	Strongly agree	Strongly agree	Strongly agree	Strongly agree	Strongly agree	Strongly agree	Strongly agree	Strongly agree	Strongly agree	Strongly agree	15	Negative	Always	Sometimes	Yes	Yes	Yes	Yes	Yes	Yes	Yes	Yes	Yes
43840.731469907405	Thirties	Male	Non Saudi	Nurse	Public hospital	>6 to10 years	Incorrect ans	Incorrect	Correct	Yes	Yes	Yes	Yes	Yes	No	No	Yes	No	Yes	No	Yes	Strongly agree	Strongly agree	Strongly agree	Strongly agree	Strongly agree	Strongly agree	Strongly agree	Strongly agree	Strongly agree	Strongly agree	Strongly agree	Strongly agree	Strongly agree	Disagree	Strongly disagree	13	Negative	Always	Sometimes	Yes	Yes	Yes	No	No	No	No	No	No
43840.761250000003	Thirties	Female	Non Saudi	Nurse	Private hospital	>6 to10 years	Incorrect ans	Incorrect	Incorrect	Yes	Yes	Yes	Yes	No	No	No	No	No	Yes	No	Yes	Strongly agree	Strongly agree	Neutral	Agree	Strongly agree	Strongly agree	Strongly agree	Strongly agree	Strongly agree	Strongly agree	Strongly agree	Strongly agree	Strongly agree	Strongly agree	Strongly disagree	13	Negative	Always	Always	Yes	Yes	No	No	No	Yes	No	No	No
43840.762754629628	Thirties	Male	Non Saudi	Nurse	Public hospital	>10 years	Incorrect ans	Incorrect	Incorrect	Yes	Yes	Yes	Yes	Yes	No	Yes	Yes	No	Yes	No	Yes	Strongly agree	Strongly agree	Strongly agree	Neutral	Strongly agree	Neutral	Neutral	Neutral	Agree	Agree	Neutral	Agree	Agree	Agree	Strongly agree	1	Positive	Always	Always	Yes	Yes	Yes	No	Yes	No	No	Yes	No
43840.810555555552	Thirties	Male	Non Saudi	Nurse	Public hospital	>6 to10 years	Incorrect ans	Incorrect	Correct	Yes	Yes	Yes	Yes	Yes	Yes	Yes	No	No	Yes	No	Yes	Strongly agree	Strongly agree	Strongly agree	Strongly agree	Strongly agree	Strongly agree	Strongly agree	Strongly agree	Strongly agree	Strongly agree	Strongly agree	Strongly agree	Strongly agree	Strongly agree	Strongly agree	15	Negative	Always	Sometimes	Yes	Yes	Yes	No	No	No	No	No	No
43840.852025462962	Thirties	Male	Non Saudi	Nurse	Private hospital	>10 years	Incorrect ans	Incorrect	Incorrect	No	Yes	Yes	Yes	No	No	No	Yes	No	No	No	Yes	Agree	Agree	Agree	Agree	Agree	Agree	Agree	Agree	Agree	Agree	Agree	Agree	Strongly agree	Disagree	Disagree	13	Negative	Always	Sometimes	Yes	Yes	Yes	No	No	No	No	No	No
43840.904606481483	Thirties	Male	Non Saudi	Nurse	Ministry of health	>10 years	Incorrect ans	Incorrect	Correct	Yes	Yes	Yes	Yes	No	No	No	Yes	No	Yes	No	Yes	Agree	Strongly agree	Strongly agree	Neutral	Agree	Disagree	Neutral	Neutral	Neutral	Neutral	Neutral	Neutral	Neutral	Agree	Neutral	5	Positive	Sometimes	Never	Yes	Yes	Yes	No	No	No	No	No	No
43840.905173611114	Thirties	Male	Non Saudi	Nurse	Ministry of health	>10 years	Incorrect ans	Incorrect	Correct	Yes	Yes	Yes	Yes	No	No	No	Yes	No	Yes	No	Yes	Agree	Strongly agree	Strongly agree	Neutral	Agree	Disagree	Neutral	Neutral	Neutral	Neutral	Neutral	Neutral	Neutral	Agree	Neutral	5	Positive	Sometimes	Never	Yes	Yes	Yes	No	No	No	No	No	No
43840.915983796294	Forties	Male	Non Saudi	Nurse	Ministry of health	>10 years	Incorrect ans	Incorrect	Incorrect	Yes	Yes	Yes	Yes	No	No	No	Yes	No	No	No	Yes	Strongly agree	Disagree	Agree	Neutral	Agree	Neutral	Agree	Agree	Agree	Agree	Agree	Agree	Neutral	Neutral	Disagree	9	Negative	Always	Sometimes	No	No	No	No	No	No	No	No	No
43871.043391203704	Thirties	Male	Non Saudi	Nurse	Public hospital	>10 years	Incorrect ans	Incorrect	Incorrect	Yes	Yes	Yes	Yes	No	No	Yes	Yes	No	Yes	No	Yes	Strongly agree	Agree	Strongly agree	Neutral	Agree	Neutral	#NULL!	Neutral	Neutral	Agree	Agree	Agree	Agree	Agree	Agree	1	Positive	Sometimes	Never	#NULL!	Yes	Yes	No	Yes	Yes	Yes	No	No
43871.254930555559	Thirties	Female	Non Saudi	Nurse	Private hospital	>10 years	Incorrect ans	Incorrect	Incorrect	No	Yes	Yes	No	No	No	No	No	No	Yes	No	Yes	Agree	Agree	Agree	Agree	Strongly agree	Agree	Neutral	Neutral	Agree	Agree	Agree	Agree	Agree	Agree	Disagree	12	Negative	Always	Sometimes	Yes	Yes	No	Yes	No	No	No	No	Yes
43871.383750000001	Twenties	Male	Saudi	Nurse	Ministry of health	3-6 years	Incorrect ans	Incorrect	Correct	No	Yes	Yes	Yes	No	No	No	Yes	No	Yes	No	Yes	Agree	Neutral	Agree	Agree	Agree	Agree	Agree	Agree	Neutral	Agree	Agree	Agree	Agree	Agree	Neutral	12	Negative	#NULL!	Sometimes	Yes	No	No	No	No	No	No	No	No
43871.386099537034	Thirties	Male	Non Saudi	Nurse	Private hospital	>6 to10 years	Incorrect ans	Incorrect	Correct	Yes	Yes	Yes	Yes	Yes	Yes	No	Yes	No	Yes	No	No	Strongly agree	Strongly agree	Strongly agree	Agree	Agree	Agree	Agree	Neutral	Neutral	Agree	Agree	Agree	Agree	Agree	Neutral	12	Negative	Sometimes	Always	No	Yes	Yes	No	No	No	Yes	No	No
43871.641886574071	Twenties	Male	Saudi	Nurse	Ministry of health	<3 years	Incorrect ans	Incorrect	Correct	No	Yes	Yes	Yes	No	No	No	No	No	No	No	No	Neutral	Neutral	Neutral	Neutral	Neutral	Disagree	Neutral	Neutral	Neutral	Agree	Agree	Agree	Disagree	Disagree	Agree	4	Positive	Always	Always	Yes	Yes	Yes	No	No	No	No	No	No
9/21/2020 16:40:12	Fifty and above	Male	Non Saudi	Nurse	Teaching institute	>6 to10 years	Incorrect ans	Incorrect	Correct	No	Yes	Yes	Yes	No	No	No	Yes	No	No	No	Yes	Strongly agree	Neutral	Strongly agree	Disagree	Agree	Agree	Agree	Agree	Agree	Agree	Agree	Agree	Agree	Disagree	Disagree	11	Negative	Sometimes	Sometimes	Yes	Yes	Yes	Yes	Yes	No	Yes	No	No
9/21/2020 17:38:50	Thirties	Male	Non Saudi	Nurse	Ministry of health	>6 to10 years	Knowledge	Incorrect	Correct	Yes	Yes	Yes	Yes	Yes	Yes	No	Yes	No	Yes	Yes	Yes	Strongly agree	Strongly agree	Agree	Agree	Agree	Agree	Agree	Agree	Strongly agree	Agree	Agree	Agree	Agree	Agree	Neutral	14	Negative	Always	Always	Yes	Yes	No	No	No	No	Yes	No	Yes
9/28/2020 9:56:53	Twenties	Female	Saudi	Nurse	Teaching institute	<3 years	Incorrect ans	Incorrect	Incorrect	Yes	Yes	Yes	Yes	No	No	No	No	No	No	No	Yes	Strongly agree	Neutral	Agree	Strongly agree	Strongly agree	Strongly disagree	Disagree	Agree	Agree	Agree	Agree	Agree	Disagree	Disagree	Neutral	9	Negative	Sometimes	Sometimes	Yes	No	No	No	No	No	No	No	No
9/28/2020 10:07:21	Fifty and above	Male	Non Saudi	Nurse	Teaching institute	>10 years	Incorrect ans	Incorrect	Incorrect	Yes	Yes	Yes	Yes	No	No	No	Yes	No	Yes	No	Yes	Strongly agree	Strongly agree	Strongly agree	Agree	Strongly agree	Strongly agree	Strongly agree	Neutral	Agree	Strongly agree	Strongly agree	Strongly agree	Neutral	Disagree	Disagree	11	Negative	Always	Never	Yes	Yes	Yes	No	No	No	No	No	No
9/28/2020 10:09:11	Twenties	Male	Saudi	Nurse	Teaching institute	<3 years	Incorrect ans	Incorrect	Incorrect	Yes	Yes	Yes	Yes	No	No	Yes	Yes	No	Yes	No	Yes	Strongly agree	Agree	Agree	Agree	Agree	Agree	Strongly agree	Agree	Agree	Agree	Agree	Agree	Agree	Agree	Disagree	14	Negative	Sometimes	Always	Yes	Yes	No	Yes	No	No	No	No	No
9/28/2020 10:12:59	Forties	Male	Non Saudi	Nurse	Teaching institute	>10 years	Incorrect ans	Incorrect	Correct	Yes	Yes	Yes	Yes	No	No	No	Yes	No	Yes	No	Yes	Agree	Disagree	Neutral	Agree	Agree	Disagree	Neutral	Strongly disagree	Disagree	Disagree	Disagree	Strongly disagree	Strongly disagree	Strongly disagree	Strongly agree	4	Positive	Sometimes	Never	Yes	No	No	No	No	No	No	No	No
9/28/2020 10:13:34	Thirties	Female	Non Saudi	Nurse	Ministry of health	>10 years	Incorrect ans	Incorrect	Correct	Yes	Yes	Yes	Yes	Yes	No	Yes	Yes	No	Yes	No	Yes	Strongly agree	Strongly agree	Strongly agree	Neutral	Strongly agree	Neutral	Disagree	Neutral	Agree	Strongly agree	Strongly agree	Strongly agree	Disagree	Agree	Disagree	9	Negative	Always	Never	Yes	Yes	Yes	Yes	Yes	No	No	No	No
9/28/2020 10:14:00	Fifty and above	Female	Non Saudi	Nurse	Teaching institute	>10 years	Incorrect ans	Incorrect	Correct	Yes	Yes	Yes	Yes	Yes	Yes	Yes	Yes	No	No	No	Yes	Strongly agree	Neutral	Agree	Neutral	Strongly agree	Agree	Neutral	Neutral	Neutral	Neutral	Agree	Neutral	Neutral	Agree	Agree	7	Positive	Sometimes	Never	Yes	Yes	Yes	Yes	Yes	Yes	Yes	No	No
9/28/2020 10:19:42	Thirties	Female	Non Saudi	Nurse	Teaching institute	>6 to10 years	Incorrect ans	Incorrect	Correct	Yes	Yes	Yes	Yes	Yes	No	No	Yes	No	Yes	No	Yes	Strongly agree	Strongly agree	Strongly agree	Strongly agree	Strongly agree	Strongly agree	Strongly agree	Strongly agree	Strongly disagree	Agree	Agree	Agree	Disagree	Disagree	Agree	12	Negative	Never	Never	No	Yes	Yes	No	No	No	No	No	No
9/28/2020 10:21:38	Thirties	Male	Saudi	Nurse	Teaching institute	>6 to10 years	Incorrect ans	Incorrect	Incorrect	No	Yes	Yes	Yes	Yes	No	No	No	Yes	Yes	No	Yes	Strongly agree	Agree	Agree	Neutral	Strongly agree	Neutral	Neutral	Neutral	Agree	Agree	Agree	Agree	Neutral	Neutral	Neutral	8	Negative	Sometimes	Never	No	No	No	No	No	No	No	No	No
9/28/2020 10:38:16	Forties	Male	Non Saudi	Nurse	Ministry of health	>6 to10 years	Incorrect ans	Incorrect	Correct	Yes	Yes	Yes	Yes	Yes	No	No	Yes	Yes	No	No	No	Strongly agree	Strongly agree	Strongly agree	Strongly agree	Strongly agree	Agree	Agree	Agree	Agree	Agree	Agree	Agree	Strongly agree	Agree	Agree	15	Negative	Always	Sometimes	Yes	Yes	No	Yes	Yes	No	No	No	No
9/28/2020 10:49:29	Thirties	Female	Non Saudi	Nurse	Teaching institute	3-6 years	Incorrect ans	Incorrect	Correct	Yes	Yes	Yes	Yes	No	Yes	No	Yes	No	Yes	No	Yes	Strongly agree	Strongly agree	Strongly agree	Strongly agree	Strongly agree	Strongly agree	Strongly agree	Strongly agree	Strongly agree	Strongly agree	Strongly agree	Strongly agree	Strongly agree	Strongly agree	Strongly agree	15	Negative	Sometimes	Sometimes	Yes	Yes	Yes	No	Yes	No	No	Yes	No
9/28/2020 10:50:28	Forties	Male	Non Saudi	Nurse	Teaching institute	>10 years	Incorrect ans	Incorrect	Incorrect	Yes	Yes	Yes	Yes	No	No	Yes	Yes	No	Yes	No	Yes	Strongly agree	Agree	Agree	Neutral	Neutral	Disagree	Agree	Agree	Neutral	Neutral	Agree	Agree	Agree	Agree	Neutral	9	Negative	Sometimes	Never	No	No	No	No	No	No	No	No	No
9/28/2020 11:01:40	Twenties	Male	Saudi	Nurse	Teaching institute	3-6 years	Incorrect ans	Incorrect	Incorrect	Yes	Yes	Yes	Yes	Yes	No	No	Yes	No	Yes	No	Yes	Strongly agree	Strongly agree	Strongly agree	Strongly agree	Strongly agree	Strongly agree	Strongly agree	Strongly agree	Strongly agree	Strongly agree	Strongly agree	Strongly agree	Strongly agree	Strongly agree	Strongly agree	15	Negative	Always	Always	Yes	No	Yes	No	Yes	No	No	No	No
9/28/2020 11:04:56	Twenties	Male	Saudi	Nurse	Teaching institute	<3 years	Incorrect ans	Incorrect	Incorrect	Yes	Yes	Yes	Yes	No	No	Yes	Yes	No	Yes	No	Yes	Strongly agree	Agree	Agree	Agree	Agree	Agree	Strongly agree	Agree	Agree	Agree	Agree	Agree	Agree	Agree	Disagree	14	Negative	Sometimes	Always	Yes	Yes	No	Yes	No	No	No	No	No
9/28/2020 11:14:04	Forties	Male	Saudi	Nurse	Teaching institute	>10 years	Incorrect ans	Incorrect	Incorrect	Yes	Yes	Yes	Yes	No	No	No	No	Yes	Yes	No	Yes	Agree	Agree	Neutral	Agree	Agree	Agree	Disagree	Disagree	Neutral	Agree	Disagree	Agree	Disagree	Neutral	Agree	8	Negative	Never	Never	No	No	Yes	No	Yes	No	No	No	No
9/28/2020 11:16:10	Thirties	Female	Non Saudi	Nurse	Teaching institute	>10 years	Incorrect ans	Incorrect	Incorrect	Yes	Yes	Yes	Yes	Yes	No	Yes	Yes	Yes	Yes	Yes	Yes	Strongly agree	Agree	Agree	Agree	Agree	Neutral	Neutral	Neutral	Agree	Agree	Agree	Agree	Neutral	Agree	Neutral	1	Positive	Sometimes	Sometimes	Yes	No	No	Yes	No	No	No	No	No
9/28/2020 11:17:17	Forties	Male	Non Saudi	Nurse	Ministry of health	>10 years	Incorrect ans	Incorrect	Incorrect	Yes	Yes	Yes	Yes	No	Yes	Yes	Yes	No	Yes	No	Yes	Strongly agree	Agree	Agree	Agree	Agree	Agree	Neutral	Neutral	Disagree	Agree	Agree	Agree	Agree	Agree	Neutral	11	Negative	Sometimes	Never	Yes	Yes	No	Yes	Yes	No	No	No	No
9/28/2020 11:21:08	Twenties	Male	Saudi	Nurse	Teaching institute	3-6 years	Incorrect ans	Incorrect	Incorrect	Yes	Yes	Yes	Yes	Yes	No	No	Yes	No	Yes	No	Yes	Strongly agree	Strongly agree	Agree	Neutral	Agree	Agree	Disagree	Disagree	Agree	Neutral	Neutral	Neutral	Neutral	Neutral	Strongly agree	7	Positive	Never	Never	Yes	No	No	No	No	No	No	No	No
9/28/2020 11:27:41	Fifty and above	Male	Non Saudi	Nurse	Teaching institute	>10 years	Incorrect ans	Incorrect	Incorrect	Yes	Yes	Yes	Yes	Yes	Yes	No	No	No	Yes	No	Yes	Strongly agree	Strongly agree	Strongly agree	Agree	#NULL!	Strongly agree	Agree	Agree	Agree	Agree	Agree	Agree	Neutral	Neutral	Neutral	11	Negative	Always	Never	Yes	Yes	Yes	Yes	Yes	No	Yes	Yes	No
9/28/2020 11:31:40	Forties	Male	Saudi	Nurse	Ministry of health	>10 years	Incorrect ans	Incorrect	Incorrect	Yes	Yes	Yes	Yes	Yes	No	No	Yes	No	Yes	No	Yes	Strongly agree	Strongly agree	Strongly agree	Agree	Agree	Agree	Neutral	Neutral	Neutral	Neutral	Neutral	Neutral	Neutral	Neutral	Agree	7	Positive	Never	Never	No	No	No	No	No	No	No	No	No
9/28/2020 11:35:11	Thirties	Male	Saudi	Nurse	Public hospital	>6 to10 years	Incorrect ans	Incorrect	Incorrect	Yes	Yes	Yes	Yes	No	No	No	Yes	No	No	No	Yes	Strongly agree	Agree	Strongly agree	Strongly agree	Agree	Disagree	Neutral	Agree	Agree	Agree	Agree	Agree	Disagree	Disagree	Neutral	1	Positive	Sometimes	Sometimes	Yes	Yes	No	No	Yes	Yes	Yes	No	Yes
9/28/2020 11:41:41	Forties	Male	Non Saudi	Nurse	Teaching institute	>10 years	Incorrect ans	Incorrect	Incorrect	Yes	Yes	Yes	Yes	No	Yes	Yes	Yes	No	Yes	No	Yes	Strongly agree	Strongly agree	Agree	Agree	Neutral	Agree	Agree	Agree	Agree	Agree	Agree	Neutral	Agree	Agree	Disagree	12	Negative	Never	Sometimes	No	No	No	No	No	No	No	No	No
9/28/2020 12:04:24	Thirties	Male	Saudi	Nurse	Teaching institute	>6 to10 years	Incorrect ans	Incorrect	Incorrect	Yes	Yes	Yes	Yes	No	No	No	No	No	No	No	Yes	Strongly agree	Disagree	Neutral	Agree	Agree	Disagree	Neutral	Neutral	Disagree	Neutral	Neutral	Agree	Neutral	Neutral	Neutral	4	Positive	Sometimes	Never	Yes	No	No	No	No	No	No	No	No
9/28/2020 12:09:26	Fifty and above	Male	Non Saudi	Nurse	Teaching institute	>10 years	Incorrect ans	Incorrect	Incorrect	Yes	Yes	Yes	Yes	No	No	No	Yes	Yes	Yes	No	Yes	Strongly agree	Agree	Agree	Strongly agree	Agree	Agree	Agree	Agree	Agree	Agree	Agree	Agree	Disagree	Neutral	Disagree	12	Negative	Sometimes	Sometimes	Yes	No	No	No	No	No	No	No	No
9/28/2020 12:10:38	Thirties	Male	Saudi	Nurse	Public hospital	>6 to10 years	Incorrect ans	Incorrect	Incorrect	Yes	Yes	Yes	Yes	Yes	Yes	Yes	Yes	No	Yes	No	Yes	Strongly agree	Neutral	Neutral	Agree	Agree	Agree	Neutral	Agree	Disagree	Strongly agree	Strongly agree	Strongly agree	Neutral	Agree	Neutral	9	Negative	Sometimes	Sometimes	No	Yes	No	No	Yes	No	No	No	Yes
9/28/2020 12:10:43	Thirties	Male	Saudi	Nurse	Public hospital	>6 to10 years	Incorrect ans	Incorrect	Incorrect	Yes	Yes	Yes	Yes	Yes	Yes	Yes	Yes	No	Yes	No	Yes	Strongly agree	Neutral	Neutral	Agree	Agree	Agree	Neutral	Agree	Disagree	Strongly agree	Strongly agree	Strongly agree	Neutral	Agree	Neutral	9	Negative	Sometimes	Sometimes	No	Yes	No	No	Yes	No	No	No	Yes
9/28/2020 12:14:23	Thirties	Male	Saudi	Nurse	Public hospital	>10 years	Incorrect ans	Incorrect	Correct	Yes	Yes	Yes	Yes	Yes	Yes	Yes	Yes	No	No	No	Yes	Strongly agree	Agree	Agree	Disagree	Neutral	Neutral	Disagree	Agree	Agree	Agree	Agree	Agree	Disagree	Disagree	Disagree	8	Negative	Never	Never	Yes	Yes	Yes	No	No	No	No	No	No
9/28/2020 12:29:18	Twenties	Male	Saudi	Nurse	Teaching institute	3-6 years	Incorrect ans	Incorrect	Incorrect	Yes	Yes	Yes	Yes	No	No	No	No	No	No	No	Yes	Agree	Agree	Agree	Agree	Agree	Agree	Agree	Agree	Agree	Agree	Agree	Agree	Agree	Agree	Agree	15	Negative	Always	Always	Yes	Yes	Yes	No	No	No	No	No	No
9/28/2020 13:48:12	Thirties	Male	Saudi	Nurse	Teaching institute	>6 to10 years	Incorrect ans	Incorrect	Incorrect	Yes	Yes	Yes	Yes	No	No	No	Yes	No	Yes	No	Yes	Strongly agree	Strongly agree	Strongly agree	Strongly agree	Strongly agree	Strongly agree	Strongly agree	Strongly agree	Strongly agree	Strongly agree	Strongly agree	Strongly agree	Neutral	Disagree	Strongly disagree	12	Negative	Sometimes	Sometimes	Yes	No	No	No	No	No	No	No	No
9/28/2020 13:51:14	Thirties	Male	Saudi	Nurse	Teaching institute	>6 to10 years	Incorrect ans	Incorrect	Incorrect	Yes	Yes	Yes	Yes	No	No	No	No	No	No	No	Yes	Strongly agree	Disagree	Neutral	Agree	Agree	Disagree	Neutral	Neutral	Disagree	Neutral	Neutral	Agree	Neutral	Neutral	Neutral	4	Positive	Sometimes	Never	Yes	No	No	No	No	No	No	No	No
9/28/2020 14:01:41	Twenties	Female	Saudi	Nurse	Teaching institute	<3 years	Incorrect ans	Incorrect	Correct	No	Yes	No	No	No	No	No	Yes	Yes	No	No	Yes	Strongly agree	Agree	Strongly agree	Neutral	Strongly disagree	Strongly agree	Neutral	Strongly agree	Strongly agree	Disagree	Strongly agree	Disagree	Strongly disagree	Strongly agree	Strongly disagree	8	Negative	Always	Always	Yes	No	No	No	No	No	No	No	No
9/28/2020 14:27:19	Forties	Female	Non Saudi	Nurse	Teaching institute	>10 years	Incorrect ans	Incorrect	Incorrect	Yes	Yes	Yes	Yes	No	No	No	Yes	No	No	No	No	Strongly agree	Neutral	Agree	Agree	Agree	Agree	Agree	Agree	Neutral	Neutral	Agree	Agree	Agree	Agree	Agree	12	Negative	Sometimes	Sometimes	Yes	Yes	No	No	No	No	No	No	Yes
9/28/2020 14:49:52	Twenties	Male	Saudi	Nurse	Teaching institute	3-6 years	Incorrect ans	Incorrect	Incorrect	Yes	Yes	Yes	Yes	Yes	No	No	Yes	No	Yes	No	Yes	Strongly agree	Strongly agree	Agree	Neutral	Agree	Agree	Disagree	Disagree	Agree	Neutral	Neutral	Neutral	Neutral	Neutral	Strongly agree	7	Positive	Never	Never	Yes	No	No	No	No	No	No	No	No
9/28/2020 15:11:58	Thirties	Male	Saudi	Nurse	Ministry of health	>6 to10 years	Incorrect ans	Incorrect	Incorrect	No	Yes	Yes	Yes	No	No	No	Yes	No	No	Yes	Yes	Strongly agree	Strongly agree	Strongly agree	Strongly agree	Strongly agree	Strongly disagree	Strongly agree	Strongly agree	Strongly agree	Strongly agree	Strongly agree	Strongly agree	Strongly agree	Agree	#NULL!	13	Negative	Always	Never	No	No	No	No	No	No	No	No	No
9/28/2020 16:19:31	Thirties	Male	Saudi	Nurse	Public hospital	>6 to10 years	Incorrect ans	Incorrect	Incorrect	Yes	Yes	Yes	Yes	Yes	No	Yes	Yes	No	Yes	No	Yes	Strongly agree	Strongly agree	Agree	Agree	Strongly agree	Strongly agree	Strongly agree	Strongly agree	Neutral	Agree	Agree	Agree	Agree	Agree	Disagree	13	Negative	Always	Always	Yes	Yes	Yes	No	No	No	No	No	No
9/28/2020 16:25:07	Twenties	Female	Saudi	Nurse	Teaching institute	<3 years	Incorrect ans	Incorrect	Correct	No	Yes	No	No	No	No	No	Yes	Yes	No	No	Yes	Strongly agree	Agree	Strongly agree	Neutral	Strongly disagree	Strongly agree	Neutral	Strongly agree	Strongly agree	Disagree	Strongly agree	Disagree	Strongly disagree	Strongly agree	Strongly disagree	8	Negative	Always	Always	Yes	No	No	No	No	No	No	No	No
9/28/2020 17:51:08	Twenties	Male	Saudi	Nurse	Teaching institute	3-6 years	Incorrect ans	Incorrect	Correct	No	Yes	Yes	Yes	Yes	No	No	Yes	No	Yes	No	Yes	Strongly agree	#NULL!	Agree	Strongly agree	Agree	Neutral	Neutral	Neutral	Disagree	Agree	Agree	Agree	Agree	Agree	Neutral	9	Negative	Sometimes	Sometimes	Yes	Yes	Yes	No	No	No	No	No	No
9/28/2020 19:59:57	Thirties	Male	Saudi	Nurse	Ministry of health	>6 to10 years	Incorrect ans	Incorrect	Incorrect	Yes	Yes	Yes	Yes	No	No	No	Yes	No	No	No	Yes	Strongly agree	Agree	Agree	Agree	Agree	Agree	Agree	Agree	Agree	Agree	Agree	Agree	Neutral	Disagree	Disagree	12	Negative	Sometimes	Sometimes	Yes	No	No	No	No	No	No	No	No
9/28/2020 22:00:27	Forties	Female	Non Saudi	Nurse	Teaching institute	>10 years	Incorrect ans	Incorrect	Incorrect	Yes	Yes	Yes	Yes	No	No	No	Yes	No	No	No	No	Strongly agree	Neutral	Agree	Agree	Agree	Agree	Agree	Agree	Neutral	Neutral	Agree	Agree	Agree	Agree	Agree	12	Negative	Sometimes	Sometimes	Yes	Yes	No	No	No	No	No	No	Yes
9/28/2020 22:35:49	Thirties	Male	Saudi	Nurse	Teaching institute	>10 years	Incorrect ans	Incorrect	Correct	Yes	Yes	Yes	Yes	Yes	No	No	Yes	No	Yes	No	Yes	Strongly agree	Neutral	Neutral	Agree	Neutral	Neutral	Neutral	Strongly disagree	Agree	Strongly disagree	Strongly disagree	Strongly disagree	Strongly disagree	Strongly disagree	Neutral	3	Positive	Never	Sometimes	Yes	No	No	No	No	No	No	No	No
9/28/2020 22:46:59	Fifty and above	Male	Non Saudi	Nurse	Teaching institute	>10 years	Incorrect ans	Incorrect	Correct	Yes	No	Yes	Yes	Yes	Yes	No	Yes	No	No	No	Yes	Strongly agree	Strongly agree	Strongly agree	Strongly agree	Strongly agree	Strongly agree	Strongly agree	Agree	Agree	Strongly agree	Strongly agree	Strongly agree	Neutral	Neutral	Neutral	12	Negative	Always	Sometimes	Yes	Yes	Yes	No	Yes	Yes	Yes	No	No
9/28/2020 23:21:44	Thirties	Male	Saudi	Nurse	Teaching institute	3-6 years	Incorrect ans	Incorrect	Incorrect	Yes	Yes	No	Yes	No	No	No	No	No	Yes	No	No	Agree	Agree	Neutral	Neutral	Neutral	Neutral	Neutral	Neutral	Neutral	Neutral	Neutral	Neutral	Neutral	Neutral	Neutral	2	Positive	Always	Never	Yes	Yes	Yes	No	No	Yes	Yes	No	No
9/28/2020 23:35:07	Thirties	Female	Non Saudi	Nurse	Teaching institute	>6 to10 years	Incorrect ans	Incorrect	Incorrect	Yes	Yes	Yes	Yes	No	Yes	No	No	No	Yes	No	Yes	Strongly agree	Strongly agree	Strongly agree	Strongly agree	Strongly agree	Strongly agree	Strongly agree	Strongly agree	Strongly agree	Strongly agree	Strongly agree	Strongly agree	Strongly agree	Strongly agree	Strongly agree	15	Negative	Always	Always	Yes	Yes	Yes	Yes	Yes	Yes	Yes	No	No
9/28/2020 23:50:17	Forties	Male	Saudi	Nurse	Teaching institute	>10 years	Incorrect ans	Incorrect	Correct	Yes	Yes	Yes	Yes	No	No	No	Yes	Yes	Yes	Yes	Yes	Strongly agree	Strongly disagree	Neutral	Neutral	Agree	Neutral	Neutral	Neutral	Neutral	Strongly agree	Strongly agree	Strongly agree	Strongly agree	Strongly agree	Disagree	7	Positive	Sometimes	Never	No	No	No	No	No	No	No	No	No
9/28/2020 23:59:58	Fifty and above	Male	Non Saudi	Nurse	Teaching institute	>10 years	Incorrect ans	Incorrect	Incorrect	Yes	Yes	Yes	Yes	No	No	No	Yes	No	No	No	Yes	Strongly agree	Strongly agree	Strongly agree	Strongly agree	Strongly agree	Strongly agree	Strongly agree	Strongly agree	Strongly agree	Strongly agree	Strongly agree	Strongly agree	Strongly agree	Neutral	Disagree	13	Negative	Always	Sometimes	Yes	Yes	Yes	No	No	No	No	No	No
9/29/2020 10:04:21	Thirties	Male	Saudi	Nurse	Teaching institute	3-6 years	Incorrect ans	Incorrect	Incorrect	Yes	Yes	No	Yes	No	No	No	No	No	Yes	No	No	Agree	Agree	Neutral	Neutral	Neutral	Neutral	Neutral	Neutral	Neutral	Neutral	Neutral	Neutral	Neutral	Neutral	Neutral	2	Positive	Always	Never	Yes	Yes	Yes	No	No	Yes	Yes	No	No
9/29/2020 10:42:42	Twenties	Female	Saudi	Nurse	Teaching institute	<3 years	Incorrect ans	Incorrect	Incorrect	Yes	Yes	Yes	Yes	No	No	No	No	No	No	No	Yes	Strongly agree	Neutral	Agree	Strongly agree	Strongly agree	Strongly disagree	Disagree	Agree	Agree	Agree	Agree	Agree	Disagree	Disagree	Neutral	9	Negative	Sometimes	Sometimes	Yes	No	No	No	No	No	No	No	No
9/29/2020 23:03:06	Thirties	Male	Saudi	Nurse	Public hospital	>6 to10 years	Incorrect ans	Incorrect	Incorrect	Yes	Yes	Yes	Yes	Yes	No	Yes	Yes	No	Yes	No	Yes	Strongly agree	Strongly agree	Agree	Agree	Strongly agree	Strongly agree	Strongly agree	Strongly agree	Neutral	Agree	Agree	Agree	Agree	Agree	Disagree	13	Negative	Always	Always	Yes	Yes	Yes	No	No	No	No	No	No
9/30/2020 8:55:45	Thirties	Male	Saudi	Nurse	Ministry of health	>6 to10 years	Incorrect ans	Incorrect	Incorrect	Yes	Yes	Yes	Yes	No	No	No	Yes	No	No	No	Yes	Strongly agree	Agree	Agree	Agree	Agree	Agree	Agree	Agree	Agree	Agree	Agree	Agree	Neutral	Disagree	Disagree	12	Negative	Sometimes	Sometimes	Yes	No	No	No	No	No	No	No	No
43840.907326388886	Thirties	Male	Saudi	Nurse	Ministry of health	<3 years	Incorrect ans	Incorrect	Incorrect	Yes	Yes	Yes	No	No	Yes	Yes	Yes	No	No	No	Yes	Agree	Strongly agree	Agree	Strongly agree	Agree	Agree	Neutral	Agree	Agree	Neutral	Agree	Agree	Agree	Neutral	Agree	12	Negative	Never	Never	No	Yes	No	No	No	No	No	No	No
9/15/2020 16:51:04	Twenties	Male	Saudi	Nurse	Ministry of health	<3 years	Incorrect ans	Incorrect	Correct	Yes	Yes	Yes	Yes	Yes	No	No	Yes	No	Yes	No	Yes	Agree	Agree	Agree	Neutral	Agree	Neutral	Disagree	Disagree	Neutral	Agree	Agree	Agree	Neutral	Strongly agree	Neutral	8	Negative	Sometimes	Sometimes	No	No	No	No	No	No	No	No	No
9/15/2020 16:53:05	Thirties	Male	Saudi	Nurse	Ministry of health	>10 years	Incorrect ans	Incorrect	Incorrect	Yes	Yes	Yes	Yes	No	No	No	Yes	No	Yes	No	Yes	Strongly agree	Strongly agree	Strongly agree	Agree	Strongly agree	Strongly agree	Agree	Agree	Disagree	Disagree	Strongly agree	Strongly disagree	Neutral	Disagree	Agree	1	Positive	Sometimes	Never	No	No	No	No	No	No	No	No	No
9/15/2020 19:35:19	Thirties	Male	Saudi	Nurse	Ministry of health	>6 to10 years	Incorrect ans	Incorrect	Incorrect	No	Yes	Yes	Yes	No	No	No	Yes	Yes	Yes	No	Yes	Strongly agree	Strongly disagree	Agree	Agree	Agree	Agree	Neutral	Neutral	Neutral	Agree	Neutral	Agree	Neutral	Agree	Disagree	8	Negative	Never	Never	No	Yes	Yes	No	No	No	No	No	No
9/15/2020 19:42:59	Twenties	Male	Saudi	Nurse	Ministry of health	<3 years	Incorrect ans	Incorrect	Correct	Yes	Yes	Yes	Yes	Yes	Yes	No	Yes	No	No	No	Yes	Strongly agree	Strongly agree	Strongly agree	Strongly agree	Strongly agree	Strongly agree	Strongly agree	Strongly agree	Strongly agree	Strongly agree	Strongly agree	Strongly agree	Strongly agree	Strongly agree	Strongly agree	15	Negative	Always	Always	Yes	Yes	Yes	Yes	Yes	Yes	Yes	Yes	Yes
9/16/2020 8:00:29	Thirties	Male	Saudi	Nurse	Ministry of health	>6 to10 years	Incorrect ans	Incorrect	Incorrect	Yes	Yes	Yes	Yes	No	Yes	No	Yes	No	Yes	No	Yes	Strongly agree	Neutral	Agree	Strongly agree	Strongly agree	Agree	Agree	Agree	Agree	Neutral	Neutral	Neutral	Agree	Agree	Disagree	1	Positive	Always	Sometimes	Yes	No	No	No	No	No	No	No	No
9/16/2020 9:55:58	Thirties	Male	Saudi	Nurse	Ministry of health	>10 years	Incorrect ans	Incorrect	Incorrect	Yes	Yes	Yes	Yes	No	No	No	Yes	No	Yes	No	Yes	Strongly agree	Strongly agree	Strongly agree	Agree	Strongly agree	Strongly agree	Agree	Agree	Disagree	Disagree	Strongly agree	Strongly disagree	Neutral	Disagree	Agree	1	Positive	Sometimes	Never	No	No	No	No	No	No	No	No	No
9/16/2020 17:15:56	Thirties	Male	Non Saudi	Nurse	Teaching institute	>6 to10 years	Incorrect ans	Incorrect	Incorrect	No	Yes	Yes	Yes	No	Yes	No	Yes	Yes	Yes	No	Yes	Strongly agree	Agree	Agree	Agree	Agree	Strongly disagree	Strongly disagree	Neutral	Neutral	Neutral	Agree	Agree	Strongly agree	Strongly agree	Strongly agree	1	Positive	Sometimes	Never	No	No	No	No	No	No	No	No	No
9/17/2020 0:17:46	Twenties	Male	Saudi	Nurse	Ministry of health	<3 years	Incorrect ans	Incorrect	Correct	Yes	Yes	Yes	Yes	Yes	Yes	No	Yes	No	No	No	Yes	Strongly agree	Strongly agree	Strongly agree	Strongly agree	Strongly agree	Strongly agree	Strongly agree	Strongly agree	Strongly agree	Strongly agree	Strongly agree	Strongly agree	Strongly agree	Strongly agree	Strongly agree	15	Negative	Always	Always	Yes	Yes	Yes	Yes	Yes	Yes	Yes	Yes	Yes
9/19/2020 11:58:53	Twenties	Female	Saudi	Nurse	Ministry of health	3-6 years	Incorrect ans	Incorrect	Correct	Yes	Yes	Yes	Yes	No	No	No	No	Yes	Yes	No	Yes	Strongly agree	Strongly agree	Neutral	Agree	Neutral	Agree	Disagree	Neutral	Neutral	Agree	Agree	Agree	Neutral	Agree	Disagree	8	Negative	Never	Never	No	No	No	No	No	No	No	No	No
9/19/2020 13:38:20	Twenties	Male	Saudi	Nurse	Public hospital	<3 years	Incorrect ans	Incorrect	Correct	Yes	Yes	Yes	Yes	No	No	No	No	No	No	No	Yes	Strongly agree	Strongly agree	Agree	Agree	Disagree	#NULL!	Disagree	Agree	Disagree	Agree	Agree	Agree	Agree	Agree	Agree	11	Negative	Never	Sometimes	Yes	No	No	No	No	No	No	No	No
9/19/2020 18:11:16	Twenties	Male	Saudi	Nurse	Public hospital	<3 years	Incorrect ans	Incorrect	Correct	Yes	Yes	Yes	Yes	No	No	No	No	No	No	No	Yes	Strongly agree	Strongly agree	Agree	Agree	Disagree	#NULL!	Disagree	Agree	Disagree	Agree	Agree	Agree	Agree	Agree	Agree	11	Negative	Never	Sometimes	Yes	No	No	No	No	No	No	No	No
9/19/2020 20:17:20	Twenties	Male	Saudi	Nurse	Private hospital	<3 years	Incorrect ans	Incorrect	Correct	No	Yes	Yes	No	No	No	No	No	Yes	No	No	No	Strongly agree	Strongly agree	Disagree	Agree	Neutral	Agree	Neutral	Agree	Strongly agree	Strongly agree	Strongly agree	Strongly agree	Strongly agree	Strongly agree	Neutral	11	Negative	Sometimes	Never	No	No	No	No	No	No	No	No	No
9/19/2020 20:47:17	Thirties	Male	Saudi	Nurse	Ministry of health	3-6 years	Incorrect ans	Incorrect	Correct	Yes	Yes	Yes	Yes	No	No	Yes	Yes	No	Yes	No	Yes	Strongly agree	Strongly agree	Agree	Strongly agree	Agree	Strongly agree	Strongly agree	Strongly agree	Strongly agree	Strongly agree	Strongly agree	Strongly agree	Agree	Disagree	Disagree	13	Negative	Sometimes	Sometimes	Yes	No	No	No	No	No	No	No	No
9/19/2020 23:05:25	Twenties	Female	Saudi	Nurse	Ministry of health	<3 years	Incorrect ans	Incorrect	Incorrect	Yes	Yes	Yes	No	No	No	No	No	Yes	No	No	No	Strongly agree	Strongly agree	Disagree	Strongly agree	Disagree	Strongly agree	Disagree	Strongly agree	Disagree	Strongly agree	Strongly agree	Strongly agree	Strongly disagree	Strongly agree	Strongly agree	1	Positive	Never	Never	No	No	No	No	No	No	No	No	No
9/20/2020 8:44:22	Twenties	Male	Saudi	Nurse	Private hospital	<3 years	Incorrect ans	Incorrect	Correct	Yes	Yes	Yes	No	No	No	No	No	Yes	Yes	No	No	Strongly agree	Strongly agree	Strongly disagree	Strongly agree	Strongly disagree	Strongly agree	Strongly disagree	Strongly disagree	Strongly agree	Agree	Strongly agree	Strongly agree	Strongly agree	Strongly agree	Strongly agree	11	Negative	Never	Never	No	No	No	No	No	No	No	No	No
9/20/2020 11:39:36	Twenties	Male	Saudi	Nurse	Private hospital	<3 years	Incorrect ans	Incorrect	Correct	Yes	Yes	Yes	No	No	No	No	No	Yes	Yes	No	No	Strongly agree	Strongly agree	Strongly disagree	Strongly agree	Strongly disagree	Strongly agree	Strongly disagree	Strongly disagree	Strongly agree	Agree	Strongly agree	Strongly agree	Strongly agree	Strongly agree	Strongly agree	11	Negative	Never	Never	No	No	No	No	No	No	No	No	No
9/20/2020 12:22:02	Twenties	Female	Saudi	Nurse	Private hospital	<3 years	Incorrect ans	Incorrect	Correct	No	Yes	Yes	Yes	No	No	No	No	Yes	Yes	No	No	Strongly agree	Neutral	Strongly disagree	Disagree	Disagree	Agree	Disagree	Strongly disagree	Agree	Strongly agree	Strongly agree	Strongly agree	Strongly agree	Strongly agree	Strongly agree	9	Negative	Never	Never	No	No	No	No	No	No	No	No	No
9/20/2020 17:39:19	Twenties	Male	Saudi	Nurse	Public hospital	<3 years	Incorrect ans	Incorrect	Incorrect	No	Yes	Yes	Yes	No	No	No	Yes	No	Yes	No	Yes	Strongly agree	Strongly agree	Strongly agree	Strongly agree	Strongly agree	Strongly agree	Strongly agree	Strongly agree	Strongly agree	Strongly agree	Strongly agree	Strongly agree	Strongly agree	Strongly agree	Strongly agree	15	Negative	Sometimes	Sometimes	Yes	Yes	No	No	No	Yes	No	No	No
9/22/2020 12:55:32	Thirties	Female	Saudi	Nurse	Ministry of health	3-6 years	Incorrect ans	Incorrect	Correct	No	Yes	Yes	Yes	No	No	No	No	Yes	No	No	No	Strongly agree	Strongly agree	Agree	Agree	Agree	Agree	Disagree	Disagree	#NULL!	Agree	Agree	Strongly agree	Strongly agree	Strongly agree	Disagree	11	Negative	Never	Never	No	No	No	No	No	No	No	No	No
9/23/2020 12:24:51	Twenties	Male	Saudi	Nurse	Public hospital	<3 years	Incorrect ans	Incorrect	Incorrect	Yes	Yes	Yes	Yes	No	No	No	Yes	No	Yes	No	Yes	Strongly agree	Strongly agree	Agree	Strongly agree	Disagree	Agree	Disagree	Disagree	Neutral	Neutral	Agree	Neutral	Neutral	Neutral	Strongly agree	7	Positive	Sometimes	Sometimes	Yes	Yes	Yes	No	No	No	No	No	No
9/23/2020 18:25:23	Twenties	Male	Saudi	Nurse	Public hospital	<3 years	Incorrect ans	Incorrect	Incorrect	Yes	Yes	Yes	Yes	No	No	No	Yes	No	No	No	Yes	Agree	Agree	Agree	Agree	Neutral	Neutral	Agree	Agree	Strongly agree	Strongly agree	Strongly agree	Strongly agree	Disagree	Neutral	Agree	11	Negative	Sometimes	Sometimes	Yes	Yes	Yes	No	No	No	Yes	No	Yes
9/24/2020 12:19:16	Twenties	Male	Saudi	Nurse	Private hospital	<3 years	Incorrect ans	Incorrect	Correct	Yes	Yes	Yes	No	No	No	No	No	Yes	Yes	No	No	Strongly agree	Strongly agree	Strongly disagree	Strongly agree	Strongly disagree	Strongly agree	Strongly disagree	Strongly disagree	Strongly agree	Agree	Strongly agree	Strongly agree	Strongly agree	Strongly agree	Strongly agree	11	Negative	Never	Never	No	No	No	No	No	No	No	No	No
9/24/2020 17:48:57	Thirties	Male	Saudi	Nurse	Ministry of health	3-6 years	Incorrect ans	Incorrect	Incorrect	Yes	Yes	Yes	Yes	No	No	No	No	Yes	No	No	No	Strongly agree	Strongly agree	Agree	Strongly agree	Neutral	Strongly agree	Disagree	Neutral	Disagree	Strongly agree	Strongly agree	Strongly agree	Strongly disagree	Strongly disagree	Strongly disagree	8	Negative	Never	Never	No	No	No	No	No	No	No	No	No
9/24/2020 17:54:24	Twenties	Female	Saudi	Nurse	Ministry of health	<3 years	Incorrect ans	Incorrect	Correct	Yes	Yes	Yes	Yes	No	No	No	No	Yes	No	No	No	Strongly agree	Strongly agree	Strongly agree	Strongly agree	Strongly agree	Strongly agree	Strongly agree	Strongly agree	Strongly agree	Strongly agree	Strongly agree	Strongly agree	Strongly agree	Strongly agree	Strongly agree	15	Negative	Always	Always	Yes	Yes	No	No	No	No	No	No	No
9/25/2020 12:20:36	Twenties	Female	Saudi	Nurse	Ministry of health	<3 years	Incorrect ans	Incorrect	Correct	Yes	Yes	Yes	Yes	No	No	No	No	Yes	No	No	No	Strongly agree	Strongly agree	Strongly agree	Strongly agree	Strongly agree	Strongly agree	Strongly agree	Strongly agree	Strongly agree	Strongly agree	Strongly agree	Strongly agree	Strongly agree	Strongly agree	Strongly agree	15	Negative	Always	Always	Yes	Yes	No	No	No	No	No	No	No
9/26/2020 1:49:12	Twenties	Female	Saudi	Nurse	Ministry of health	<3 years	Incorrect ans	Incorrect	Incorrect	Yes	Yes	Yes	Yes	No	No	No	No	Yes	No	No	Yes	Agree	#NULL!	Agree	Strongly disagree	Neutral	Strongly agree	Agree	Disagree	Strongly agree	Disagree	Strongly agree	Disagree	Strongly disagree	Neutral	Strongly agree	7	Positive	Always	Sometimes	No	Yes	Yes	No	No	No	No	No	No
9/26/2020 9:36:16	Twenties	Female	Saudi	Nurse	Ministry of health	<3 years	Incorrect ans	Incorrect	Correct	Yes	Yes	Yes	Yes	No	No	Yes	No	Yes	No	No	No	Strongly agree	Strongly agree	Strongly agree	Strongly agree	Strongly agree	Strongly agree	Strongly agree	Strongly agree	Strongly agree	Strongly agree	Strongly agree	Strongly agree	Strongly agree	Strongly agree	Strongly agree	15	Negative	Never	Never	No	No	No	No	No	No	No	No	No
9/26/2020 9:48:43	Twenties	Female	Saudi	Nurse	Ministry of health	<3 years	Incorrect ans	Incorrect	Correct	Yes	Yes	Yes	Yes	No	No	Yes	No	Yes	No	No	No	Strongly agree	Strongly agree	Strongly agree	Strongly agree	Strongly agree	Strongly agree	Strongly agree	Strongly agree	Strongly agree	Strongly agree	Strongly agree	Strongly agree	Strongly agree	Strongly agree	Strongly agree	15	Negative	Never	Never	No	No	No	No	No	No	No	No	No
9/26/2020 9:50:44	Twenties	Female	Saudi	Nurse	Private hospital	<3 years	Incorrect ans	Incorrect	Correct	Yes	Yes	Yes	Yes	No	Yes	No	No	Yes	No	No	No	Strongly agree	Strongly agree	Strongly agree	Strongly agree	Strongly agree	Strongly agree	Strongly agree	Strongly agree	Strongly agree	Strongly agree	Strongly agree	Strongly agree	Strongly agree	Strongly agree	Strongly agree	15	Negative	Sometimes	Sometimes	No	No	No	No	No	No	No	No	No
9/26/2020 11:58:24	Twenties	Female	Saudi	Nurse	Private hospital	<3 years	Incorrect ans	Incorrect	Correct	Yes	Yes	Yes	Yes	No	Yes	No	No	Yes	No	No	No	Strongly agree	Strongly agree	Strongly agree	Strongly agree	Strongly agree	Strongly agree	Strongly agree	Strongly agree	Strongly agree	Strongly agree	Strongly agree	Strongly agree	Strongly agree	Strongly agree	Strongly agree	15	Negative	Sometimes	Sometimes	No	No	No	No	No	No	No	No	No
9/26/2020 11:58:27	Twenties	Female	Saudi	Nurse	Private hospital	<3 years	Incorrect ans	Incorrect	Correct	Yes	Yes	Yes	Yes	No	Yes	No	No	Yes	No	No	No	Strongly agree	Strongly agree	Strongly agree	Strongly agree	Strongly agree	Strongly agree	Strongly agree	Strongly agree	Strongly agree	Strongly agree	Strongly agree	Strongly agree	Strongly agree	Strongly agree	Strongly agree	15	Negative	Sometimes	Sometimes	No	No	No	No	No	No	No	No	No
9/26/2020 12:01:56	Thirties	Female	Saudi	Nurse	Ministry of health	3-6 years	Incorrect ans	Incorrect	Incorrect	Yes	Yes	Yes	Yes	No	No	No	Yes	No	No	No	Yes	Strongly agree	Strongly agree	Strongly disagree	Strongly disagree	Strongly disagree	Strongly agree	Strongly agree	Strongly agree	Strongly agree	Strongly agree	Strongly agree	Strongly agree	Strongly disagree	Strongly agree	Strongly disagree	1	Positive	Never	Never	No	No	No	No	No	No	No	No	No
9/26/2020 12:09:43	Twenties	Male	Saudi	Nurse	Public hospital	<3 years	Incorrect ans	Incorrect	Correct	Yes	Yes	No	Yes	No	No	No	No	No	No	No	No	Strongly agree	Strongly agree	Strongly agree	Strongly agree	Strongly agree	Strongly agree	Strongly agree	Strongly agree	Strongly agree	Strongly agree	Strongly agree	Strongly agree	Strongly agree	Strongly agree	Strongly agree	15	Negative	Never	Never	No	No	No	No	No	No	No	No	No
9/26/2020 12:12:02	Twenties	Male	Saudi	Nurse	Ministry of health	3-6 years	Incorrect ans	Incorrect	Correct	Yes	Yes	Yes	No	No	No	No	No	No	No	No	Yes	Strongly agree	Strongly agree	Agree	Disagree	Disagree	Agree	Disagree	Strongly agree	Strongly agree	Strongly agree	Strongly agree	Strongly agree	Strongly agree	Strongly disagree	Strongly disagree	1	Positive	Never	Never	No	No	No	No	No	No	No	No	No
9/26/2020 16:22:11	Twenties	Male	Saudi	Nurse	Ministry of health	3-6 years	Incorrect ans	Incorrect	Correct	Yes	Yes	Yes	No	No	No	No	No	No	No	No	Yes	Strongly agree	Strongly agree	Agree	Disagree	Disagree	Agree	Disagree	Strongly agree	Strongly agree	Strongly agree	Strongly agree	Strongly agree	Strongly agree	Strongly disagree	Strongly disagree	1	Positive	Never	Never	No	No	No	No	No	No	No	No	No
9/26/2020 19:49:22	Thirties	Male	Saudi	Nurse	Ministry of health	>6 to10 years	Incorrect ans	Incorrect	Correct	Yes	Yes	Yes	Yes	No	Yes	No	Yes	Yes	No	No	No	Strongly agree	Strongly agree	Strongly agree	Strongly agree	Neutral	Strongly agree	Neutral	Strongly agree	Strongly agree	Strongly agree	Strongly agree	Strongly agree	Strongly agree	Strongly agree	Disagree	12	Negative	Never	Never	No	No	No	No	No	No	No	No	No
9/26/2020 20:14:30	Twenties	Male	Saudi	Nurse	Public hospital	<3 years	Incorrect ans	Incorrect	Correct	Yes	Yes	Yes	Yes	Yes	No	No	No	No	No	No	Yes	Neutral	Agree	Agree	Agree	Agree	Agree	Neutral	Disagree	Strongly agree	Agree	Strongly disagree	Neutral	Strongly agree	Strongly agree	Agree	1	Positive	Always	Always	Yes	No	No	No	No	No	No	No	No
9/26/2020 20:15:29	Thirties	Male	Saudi	Nurse	Ministry of health	>6 to10 years	Incorrect ans	Incorrect	Correct	Yes	Yes	Yes	Yes	No	Yes	No	Yes	Yes	No	No	No	Strongly agree	Strongly agree	Strongly agree	Strongly agree	Neutral	Strongly agree	Neutral	Strongly agree	Strongly agree	Strongly agree	Strongly agree	Strongly agree	Strongly agree	Strongly agree	Disagree	12	Negative	Never	Never	No	No	No	No	No	No	No	No	No
9/26/2020 21:04:58	Twenties	Male	Saudi	Nurse	Both private & public	<3 years	Incorrect ans	Incorrect	Incorrect	Yes	Yes	Yes	Yes	No	No	No	Yes	No	Yes	No	No	Strongly agree	Strongly agree	Agree	Disagree	Disagree	Neutral	Agree	Neutral	Agree	Disagree	Disagree	Disagree	Disagree	Disagree	Disagree	5	Positive	Sometimes	Sometimes	Yes	No	No	No	No	No	No	No	No
9/26/2020 22:09:59	Twenties	Male	Non Saudi	Nurse	Teaching institute	<3 years	Incorrect ans	Incorrect	Incorrect	Yes	Yes	Yes	Yes	Yes	Yes	Yes	Yes	No	Yes	No	Yes	Disagree	Neutral	Agree	Strongly agree	Strongly agree	Agree	Disagree	Neutral	Neutral	Agree	Strongly agree	Strongly agree	Neutral	Neutral	Neutral	7	Positive	Sometimes	Sometimes	Yes	No	No	No	No	No	No	No	No
9/27/2020 1:12:29	Twenties	Male	Saudi	Nurse	Ministry of health	<3 years	Incorrect ans	Incorrect	Incorrect	Yes	Yes	Yes	Yes	No	No	No	No	Yes	Yes	No	No	Strongly agree	Strongly agree	Strongly agree	Strongly agree	Strongly agree	Strongly agree	Strongly agree	Strongly agree	Strongly agree	Strongly agree	Strongly agree	Strongly agree	Strongly agree	Strongly agree	Strongly agree	15	Negative	Never	Never	No	No	Yes	No	No	No	No	No	No
9/27/2020 1:15:10	Thirties	Male	Saudi	Nurse	Private hospital	3-6 years	Incorrect ans	Incorrect	Correct	Yes	Yes	No	Yes	No	No	No	No	No	No	No	No	Strongly agree	Strongly agree	#NULL!	Strongly agree	#NULL!	Strongly agree	#NULL!	Strongly agree	#NULL!	Strongly agree	Strongly agree	Strongly agree	Strongly disagree	Strongly disagree	Strongly disagree	8	Negative	#NULL!	#NULL!	#NULL!	Yes	No	No	No	Yes	No	No	No
9/27/2020 1:27:47	Twenties	Female	Saudi	Nurse	Ministry of health	<3 years	Incorrect ans	Incorrect	Incorrect	No	Yes	Yes	Yes	No	No	No	No	No	No	No	Yes	Strongly agree	Strongly agree	Strongly agree	Strongly disagree	Strongly disagree	Agree	Strongly disagree	Disagree	Disagree	Strongly agree	Strongly agree	Strongly agree	Strongly disagree	Strongly disagree	Strongly disagree	7	Positive	Never	Never	No	No	No	No	No	No	No	No	No
9/28/2020 22:43:44	Thirties	Female	Saudi	Nurse	Teaching institute	3-6 years	Incorrect ans	Incorrect	Correct	Yes	Yes	Yes	Yes	No	Yes	No	Yes	Yes	Yes	No	Yes	Strongly agree	Strongly agree	Strongly agree	Strongly agree	Agree	Strongly agree	Agree	Strongly agree	Strongly agree	Strongly agree	Strongly agree	Strongly agree	Strongly disagree	Strongly disagree	Strongly disagree	12	Negative	Sometimes	Sometimes	Yes	Yes	No	No	No	Yes	No	No	No
9/28/2020 22:46:59	Twenties	Female	Saudi	Nurse	Public hospital	3-6 years	Incorrect ans	Incorrect	Correct	No	Yes	Yes	Yes	No	No	No	No	Yes	No	No	Yes	Strongly agree	Strongly agree	Strongly agree	Strongly agree	Strongly agree	Strongly agree	Strongly agree	Strongly agree	Strongly agree	Strongly agree	Strongly agree	Strongly agree	Strongly agree	Strongly agree	Strongly agree	15	Negative	Never	Never	Yes	No	No	No	No	No	No	No	No
9/28/2020 22:52:58	Thirties	Male	Saudi	Nurse	Ministry of health	>6 to10 years	Incorrect ans	Incorrect	Correct	No	Yes	Yes	Yes	No	Yes	No	Yes	Yes	Yes	No	Yes	Strongly agree	Strongly agree	Neutral	Strongly agree	Neutral	Strongly agree	Neutral	Strongly agree	Neutral	Strongly agree	Strongly agree	Strongly agree	Disagree	Neutral	Neutral	8	Negative	Sometimes	Sometimes	Yes	No	No	No	No	No	No	No	No
9/28/2020 22:53:05	Thirties	Male	Saudi	Nurse	Ministry of health	>6 to10 years	Incorrect ans	Incorrect	Correct	No	Yes	Yes	Yes	No	Yes	No	Yes	Yes	Yes	No	Yes	Strongly agree	Strongly agree	Neutral	Strongly agree	Neutral	Strongly agree	Neutral	Strongly agree	Neutral	Strongly agree	Strongly agree	Strongly agree	Disagree	Neutral	Neutral	8	Negative	Sometimes	Sometimes	Yes	No	No	No	No	No	No	No	No
9/28/2020 22:59:37	Twenties	Male	Saudi	Nurse	Ministry of health	<3 years	Incorrect ans	Incorrect	Incorrect	No	Yes	No	No	No	No	No	No	Yes	No	No	No	Strongly agree	Strongly agree	Strongly agree	Strongly agree	Neutral	Strongly agree	Agree	Strongly agree	Neutral	Strongly agree	Strongly agree	Strongly agree	#NULL!	Strongly disagree	Strongly disagree	1	Positive	Never	Never	Yes	No	No	No	No	No	No	No	No
9/28/2020 23:01:50	Twenties	Male	Saudi	Nurse	Private hospital	<3 years	Incorrect ans	Incorrect	Incorrect	No	Yes	Yes	Yes	No	No	No	No	Yes	No	No	Yes	Strongly agree	Strongly agree	Strongly agree	Strongly agree	Strongly disagree	Strongly agree	Disagree	Strongly agree	Strongly agree	Strongly agree	Strongly agree	Strongly agree	Strongly agree	Strongly agree	Strongly agree	13	Negative	Sometimes	Never	Yes	No	No	No	No	No	No	No	No
9/29/2020 10:22:06	Twenties	Female	Saudi	Nurse	Ministry of health	<3 years	Incorrect ans	Incorrect	Incorrect	No	Yes	Yes	Yes	No	No	No	No	No	No	No	Yes	Strongly agree	Strongly agree	Strongly agree	Strongly disagree	Strongly disagree	Agree	Strongly disagree	Disagree	Disagree	Strongly agree	Strongly agree	Strongly agree	Strongly disagree	Strongly disagree	Strongly disagree	7	Positive	Never	Never	No	No	No	No	No	No	No	No	No
44102.739237800924	Twenties	Male	Saudi	Nurse	Public hospital	<3 years	Incorrect ans	Incorrect	Incorrect	Yes	Yes	Yes	Yes	No	No	No	Yes	Yes	Yes	No	Yes	Agree	Strongly agree	Agree	Strongly agree	Neutral	Neutral	Neutral	Agree	Agree	Agree	Agree	Neutral	Disagree	Neutral	Neutral	8	Negative	Sometimes	Sometimes	Yes	No	No	No	No	No	No	No	No
44102.765192534724	Thirties	Female	Saudi	Nurse	Ministry of health	<3 years	Incorrect ans	Incorrect	Incorrect	Yes	No	Yes	Yes	No	No	No	No	No	Yes	No	Yes	Agree	Agree	Strongly agree	Disagree	Strongly disagree	Disagree	Agree	Strongly agree	Neutral	Strongly disagree	Strongly disagree	Agree	Agree	Neutral	Strongly agree	8	Negative	Always	Always	No	Yes	No	No	No	No	No	No	No
44102.904890937498	Twenties	Male	Saudi	Nurse	Private hospital	<3 years	Incorrect ans	Incorrect	Incorrect	Yes	Yes	Yes	Yes	Yes	No	No	Yes	No	Yes	No	Yes	Agree	Agree	Agree	Agree	Agree	Agree	Agree	Agree	Agree	Agree	Agree	Agree	Disagree	Disagree	Disagree	12	Negative	Always	Sometimes	Yes	Yes	Yes	No	No	No	No	No	No
44102.912172222219	Twenties	Male	Saudi	Nurse	Public hospital	<3 years	Incorrect ans	Incorrect	Incorrect	No	Yes	Yes	Yes	No	No	No	No	No	No	No	Yes	Strongly agree	Strongly agree	Strongly agree	Strongly agree	Strongly agree	Strongly agree	Strongly agree	Strongly agree	Strongly agree	Strongly agree	Strongly agree	Strongly agree	Strongly agree	Strongly agree	Strongly agree	15	Negative	Always	Always	Yes	Yes	Yes	No	No	No	No	No	No
44102.916344618061	Twenties	Male	Non Saudi	Nurse	Both private & public	3-6 years	Incorrect ans	Incorrect	Incorrect	Yes	No	Yes	No	No	No	No	No	No	Yes	No	Yes	Agree	Agree	Agree	Agree	Neutral	Disagree	Neutral	Disagree	Strongly disagree	Disagree	Disagree	Disagree	Disagree	Disagree	Neutral	4	Positive	Sometimes	Never	No	No	No	No	No	No	No	No	No
44102.918396550929	Thirties	Female	Non Saudi	Nurse	Ministry of health	>6 to10 years	Incorrect ans	Incorrect	Incorrect	No	No	No	No	No	No	No	Yes	Yes	Yes	No	No	Neutral	Neutral	Neutral	Neutral	Neutral	Disagree	Disagree	Disagree	Disagree	Disagree	Disagree	Disagree	Disagree	Disagree	Disagree	0	Positive	Never	Never	No	No	No	No	No	No	No	Yes	No
44102.920695127315	Thirties	Male	Non Saudi	Nurse	Ministry of health	>6 to10 years	Incorrect ans	Incorrect	Correct	No	Yes	Yes	No	No	No	No	Yes	No	No	No	Yes	Agree	Agree	Neutral	Agree	Neutral	Agree	Strongly agree	Agree	Agree	Agree	Disagree	Disagree	Agree	Agree	Agree	11	Negative	Always	Always	Yes	Yes	Yes	No	No	No	No	No	No
44102.924059965277	Thirties	Male	Saudi	Nurse	Public hospital	3-6 years	Incorrect ans	Incorrect	Correct	No	Yes	Yes	No	No	No	No	No	No	No	No	Yes	Strongly agree	Strongly agree	Strongly agree	Strongly agree	Agree	Agree	Agree	Agree	Agree	Agree	Agree	Agree	Agree	Agree	Agree	15	Negative	Never	Never	No	No	No	No	No	No	No	No	No
44102.955539259259	Thirties	Female	Saudi	Nurse	Ministry of health	>10 years	Incorrect ans	Incorrect	Incorrect	No	Yes	Yes	Yes	No	No	Yes	Yes	No	No	No	Yes	Agree	Neutral	Agree	Strongly agree	Strongly agree	Strongly agree	Strongly agree	Strongly agree	Strongly agree	Agree	Agree	Strongly agree	Strongly agree	Neutral	Strongly agree	13	Negative	Always	Sometimes	Yes	Yes	No	Yes	Yes	No	No	No	No
44102.991843090276	Twenties	Male	Saudi	Nurse	Public hospital	<3 years	Incorrect ans	Incorrect	Incorrect	No	Yes	No	No	No	No	No	Yes	Yes	No	No	No	Strongly agree	Strongly agree	Strongly agree	Strongly agree	Strongly agree	Strongly agree	Agree	Agree	Neutral	Strongly agree	Strongly agree	Strongly agree	Strongly disagree	Disagree	Disagree	11	Negative	Sometimes	Sometimes	Yes	Yes	Yes	No	No	No	No	No	No
44103.123253900463	Twenties	Female	Saudi	Nurse	Ministry of health	<3 years	Incorrect ans	Incorrect	Incorrect	Yes	Yes	Yes	Yes	No	Yes	Yes	Yes	No	Yes	No	Yes	Neutral	Neutral	Strongly disagree	Strongly agree	Strongly agree	Agree	Neutral	Neutral	Neutral	Agree	Agree	Agree	Strongly agree	Neutral	Strongly agree	8	Negative	Never	Sometimes	No	Yes	Yes	No	No	Yes	Yes	No	Yes
44103.292446608801	Thirties	Male	Saudi	Nurse	Public hospital	<3 years	Incorrect ans	Incorrect	Incorrect	Yes	Yes	No	Yes	No	No	No	Yes	No	Yes	No	Yes	Strongly agree	Disagree	Disagree	Agree	Neutral	Disagree	Neutral	Neutral	Agree	Agree	Agree	Agree	Neutral	Neutral	Disagree	6	Positive	Never	Never	No	No	No	No	No	No	No	No	No
44103.369089548607	Thirties	Male	Saudi	Nurse	Public hospital	3-6 years	Incorrect ans	Incorrect	Correct	No	Yes	Yes	No	No	No	No	No	No	No	No	Yes	Strongly agree	Strongly agree	Strongly agree	Strongly agree	Agree	Agree	Agree	Agree	Agree	Agree	Agree	Agree	Agree	Agree	Agree	15	Negative	Never	Never	No	No	No	No	No	No	No	No	No
44103.88037381944	Twenties	Male	Saudi	Nurse	Ministry of health	<3 years	Incorrect ans	Incorrect	Incorrect	Yes	Yes	Yes	Yes	No	No	No	Yes	No	Yes	No	Yes	Strongly agree	Strongly agree	Neutral	Agree	Agree	Disagree	Strongly disagree	Strongly disagree	Agree	Disagree	Neutral	Disagree	Disagree	Disagree	Strongly agree	6	Positive	Sometimes	Never	Yes	No	No	No	No	No	No	No	No
44103.934867037038	Twenties	Male	Saudi	Nurse	Private hospital	<3 years	Incorrect ans	Incorrect	Incorrect	Yes	Yes	Yes	Yes	No	No	Yes	Yes	Yes	Yes	No	Yes	Agree	Neutral	Agree	Neutral	Neutral	Disagree	Neutral	Neutral	Neutral	Neutral	Neutral	Neutral	Neutral	Neutral	Neutral	2	Positive	Sometimes	Sometimes	No	No	No	No	No	No	No	No	No
44103.957298865746	Twenties	Male	Saudi	Nurse	Ministry of health	<3 years	Incorrect ans	Incorrect	Incorrect	Yes	Yes	Yes	Yes	No	No	No	Yes	No	Yes	No	Yes	Strongly agree	Strongly agree	Neutral	Agree	Agree	Disagree	Strongly disagree	Strongly disagree	Agree	Disagree	Neutral	Disagree	Disagree	Disagree	Strongly agree	6	Positive	Sometimes	Never	Yes	No	No	No	No	No	No	No	No
44104.096531770832	Twenties	Male	Saudi	Nurse	Ministry of health	<3 years	Incorrect ans	Incorrect	Correct	Yes	Yes	Yes	No	No	No	No	Yes	No	No	No	Yes	Strongly agree	Agree	Disagree	Strongly agree	Agree	Agree	Agree	Agree	Agree	Agree	Agree	Agree	Agree	Neutral	Disagree	12	Negative	Sometimes	Sometimes	Yes	Yes	Yes	No	No	No	Yes	No	No
44104.51487417824	Twenties	Male	Saudi	Nurse	Teaching institute	>10 years	Incorrect ans	Incorrect	Incorrect	Yes	Yes	Yes	Yes	No	No	No	Yes	Yes	No	No	Yes	Neutral	Strongly agree	Strongly agree	Agree	Agree	Strongly agree	Strongly agree	Agree	Agree	Agree	#NULL!	Agree	Agree	Disagree	Disagree	11	Negative	Always	Always	No	Yes	No	No	No	No	No	No	No
44104.652436157412	Twenties	Male	Saudi	Nurse	Public hospital	3-6 years	Incorrect ans	Incorrect	Incorrect	No	No	Yes	No	No	No	No	No	No	Yes	No	Yes	Agree	Agree	Strongly agree	Disagree	Agree	Neutral	Strongly agree	Strongly agree	Disagree	Neutral	Strongly agree	Strongly agree	Neutral	Strongly agree	Agree	1	Positive	Always	Always	Yes	No	No	No	No	Yes	Yes	No	Yes
44104.665504895835	Twenties	Male	Saudi	Nurse	Both private & public	<3 years	Knowledge	Incorrect	Incorrect	Yes	Yes	Yes	Yes	No	No	No	Yes	Yes	No	No	Yes	Strongly agree	Neutral	Agree	Disagree	Agree	Disagree	Neutral	Agree	Strongly agree	Strongly agree	Strongly agree	Strongly agree	Strongly disagree	Agree	Disagree	9	Negative	Sometimes	Sometimes	Yes	No	No	No	No	No	No	No	No
44105.284574074074	Forties	Male	Saudi	Nurse	Teaching institute	>10 years	Incorrect ans	Incorrect	Incorrect	No	Yes	Yes	Yes	No	No	Yes	Yes	No	Yes	No	Yes	Strongly agree	Agree	Strongly agree	Agree	Agree	Neutral	Disagree	Neutral	Disagree	Agree	Agree	Neutral	Strongly disagree	Strongly disagree	Neutral	7	Positive	Always	Always	Yes	Yes	Yes	Yes	Yes	No	Yes	No	Yes
44105.285547615742	Thirties	Male	Saudi	Nurse	Public hospital	>6 to10 years	Incorrect ans	Incorrect	Incorrect	Yes	Yes	Yes	Yes	No	No	No	Yes	No	No	No	Yes	Strongly agree	Strongly agree	Strongly agree	Agree	Agree	Agree	Neutral	Neutral	Disagree	Strongly agree	Strongly agree	Strongly agree	Disagree	Strongly agree	Neutral	1	Positive	Never	Never	No	No	No	No	No	No	No	No	No
44105.757318599542	Forties	Male	Non Saudi	Nurse	Private hospital	>10 years	Incorrect ans	Incorrect	Correct	No	No	No	No	No	No	No	No	No	No	No	Yes	Strongly agree	Strongly agree	Neutral	Disagree	Disagree	Neutral	Disagree	Disagree	Disagree	Disagree	Neutral	Strongly disagree	Agree	Agree	Disagree	4	Positive	Always	Never	Yes	Yes	No	No	No	Yes	No	No	No
44105.759101018513	Thirties	Male	Saudi	Nurse	Public hospital	>6 to10 years	Incorrect ans	Incorrect	Incorrect	Yes	No	Yes	No	No	No	No	Yes	Yes	No	No	Yes	Neutral	Disagree	Disagree	Agree	Strongly disagree	Disagree	Disagree	Agree	Agree	Agree	Disagree	Disagree	Disagree	Agree	Neutral	5	Positive	Always	Sometimes	No	No	No	No	No	No	No	Yes	No
44105.7632118287	Twenties	Male	Saudi	Nurse	Ministry of health	<3 years	Incorrect ans	Incorrect	Incorrect	No	Yes	Yes	Yes	No	No	No	No	No	No	No	Yes	Strongly agree	Strongly agree	Strongly agree	Strongly agree	Strongly agree	Strongly agree	Strongly agree	Strongly agree	Strongly agree	Strongly agree	Strongly agree	Strongly agree	Strongly agree	Strongly agree	Strongly agree	15	Negative	Always	Always	Yes	Yes	Yes	No	No	No	No	No	No
44105.764493865739	Thirties	Male	Non Saudi	Nurse	Public hospital	3-6 years	Incorrect ans	Incorrect	Incorrect	No	Yes	No	No	No	No	No	No	Yes	Yes	No	No	Disagree	Agree	Strongly agree	Strongly disagree	Neutral	Agree	Disagree	Agree	Neutral	Strongly disagree	Strongly agree	Agree	Strongly agree	Strongly agree	Neutral	8	Negative	Sometimes	Always	Yes	Yes	No	No	Yes	No	No	No	No
44105.765150706022	Thirties	Female	Non Saudi	Nurse	Ministry of health	>6 to10 years	Incorrect ans	Incorrect	Correct	No	No	No	No	No	No	No	Yes	Yes	Yes	No	No	Disagree	Agree	Neutral	Agree	Agree	Neutral	Disagree	Agree	Disagree	Agree	Disagree	Agree	Disagree	Disagree	Agree	7	Positive	Never	Never	No	No	No	No	No	No	Yes	No	No
44105.765980150463	Forties	Female	Non Saudi	Nurse	Ministry of health	>6 to10 years	Incorrect ans	Incorrect	Incorrect	No	Yes	Yes	Yes	No	No	No	No	No	No	No	Yes	Strongly agree	Strongly agree	Strongly agree	Strongly agree	Strongly agree	Agree	Neutral	Strongly disagree	Agree	Agree	Strongly agree	Neutral	Neutral	Disagree	Disagree	9	Negative	Sometimes	Sometimes	No	No	Yes	No	No	No	No	No	No
44105.766507037042	Thirties	Male	Saudi	Nurse	Public hospital	3-6 years	Incorrect ans	Incorrect	Correct	No	No	Yes	Yes	No	No	No	Yes	Yes	Yes	No	Yes	Neutral	Disagree	Neutral	Neutral	Disagree	Agree	Agree	Agree	Disagree	Disagree	Agree	Neutral	Agree	Agree	Disagree	6	Positive	Sometimes	Sometimes	No	Yes	No	No	Yes	No	No	No	No
44105.767882164349	Forties	Female	Non Saudi	Nurse	Private hospital	>10 years	Incorrect ans	Incorrect	Incorrect	Yes	No	No	No	No	No	No	Yes	Yes	Yes	No	No	Disagree	Neutral	Neutral	Agree	Agree	Agree	Agree	Agree	Neutral	Agree	Disagree	Agree	Disagree	Agree	Neutral	8	Negative	Always	Sometimes	Yes	No	No	No	Yes	No	No	No	No
44105.769346956018	Twenties	Male	Saudi	Nurse	Both private & public	<3 years	Incorrect ans	Incorrect	Incorrect	Yes	Yes	Yes	Yes	No	No	No	Yes	No	Yes	No	Yes	Neutral	Disagree	Agree	Neutral	Disagree	Agree	Disagree	Strongly disagree	Disagree	Agree	Neutral	Disagree	Disagree	Agree	Agree	5	Positive	Sometimes	Sometimes	Yes	Yes	Yes	No	No	Yes	No	No	No
44105.770927083329	Thirties	Male	Saudi	Nurse	Public hospital	3-6 years	Incorrect ans	Incorrect	Incorrect	No	No	Yes	No	No	No	No	Yes	No	No	No	No	Neutral	Neutral	Strongly agree	Neutral	Agree	Agree	Strongly disagree	Neutral	Neutral	Strongly agree	Disagree	Agree	Disagree	Strongly agree	Disagree	6	Positive	Sometimes	Always	Yes	No	No	No	No	Yes	No	No	No
44105.771410833331	Twenties	Male	Saudi	Nurse	Public hospital	3-6 years	Incorrect ans	Incorrect	Incorrect	No	Yes	Yes	Yes	No	No	No	Yes	No	No	No	Yes	Agree	Neutral	Neutral	Neutral	Neutral	#NULL!	Agree	Strongly disagree	Strongly agree	Neutral	Disagree	Neutral	Neutral	Strongly agree	Disagree	4	Positive	Always	Sometimes	No	Yes	No	No	No	Yes	No	No	No
44105.771930821764	Twenties	Male	Saudi	Nurse	Ministry of health	3-6 years	Incorrect ans	Incorrect	Correct	No	No	No	No	No	No	No	Yes	Yes	Yes	No	Yes	Neutral	Agree	Strongly agree	Strongly agree	Neutral	Disagree	Strongly disagree	Strongly disagree	Strongly disagree	Strongly disagree	Strongly agree	Strongly agree	Disagree	Strongly agree	Disagree	6	Positive	Sometimes	Always	No	Yes	No	No	Yes	No	No	No	No
44105.781606620367	Thirties	Male	Saudi	Nurse	Private hospital	3-6 years	Incorrect ans	Incorrect	Correct	No	No	Yes	No	No	No	No	No	No	Yes	No	Yes	Disagree	Agree	Neutral	Strongly agree	Disagree	Neutral	Agree	Agree	Agree	Strongly agree	Agree	Neutral	Agree	Agree	Neutral	9	Negative	Sometimes	Sometimes	Yes	No	No	No	No	No	Yes	No	No
44105.783286168982	Thirties	Male	Non Saudi	Nurse	Private hospital	>6 to10 years	Incorrect ans	Incorrect	Correct	No	No	Yes	No	No	No	No	No	Yes	Yes	No	No	Neutral	Agree	Agree	Strongly agree	Neutral	Strongly agree	Neutral	Neutral	Neutral	Neutral	Disagree	Agree	Agree	Neutral	Neutral	6	Positive	Sometimes	Never	No	No	No	No	Yes	No	No	No	No
44105.784733715278	Thirties	Female	Saudi	Nurse	Ministry of health	3-6 years	Incorrect ans	Incorrect	Correct	No	Yes	Yes	No	No	No	No	No	No	Yes	No	No	Neutral	Neutral	Neutral	Neutral	Agree	Disagree	Disagree	Disagree	Neutral	Disagree	Agree	Disagree	Agree	Agree	Disagree	4	Positive	Always	Sometimes	No	Yes	No	No	No	Yes	No	No	No
44105.785894548608	Twenties	Male	Saudi	Nurse	Ministry of health	3-6 years	Incorrect ans	Incorrect	Incorrect	Yes	No	No	No	No	No	No	Yes	Yes	Yes	No	Yes	Disagree	Disagree	Disagree	Agree	Neutral	Agree	Strongly agree	Strongly agree	Agree	Disagree	Agree	Strongly agree	Agree	Agree	Neutral	9	Negative	Sometimes	Always	Yes	No	No	No	No	No	Yes	No	No
44105.790261689814	Forties	Female	Non Saudi	Nurse	Private hospital	>10 years	Incorrect ans	Incorrect	Correct	No	No	No	No	No	No	No	No	No	Yes	No	Yes	Neutral	Disagree	Disagree	Neutral	Agree	Disagree	Disagree	Agree	Agree	Neutral	Agree	Neutral	Neutral	Disagree	Agree	5	Positive	Sometimes	Sometimes	No	No	No	No	No	No	Yes	No	No
44105.791784837958	Thirties	Male	Saudi	Nurse	Public hospital	3-6 years	Incorrect ans	Incorrect	Incorrect	No	No	No	No	No	No	No	Yes	Yes	Yes	No	No	Neutral	Disagree	Neutral	Agree	Strongly disagree	Agree	Agree	Disagree	Agree	Disagree	Agree	Disagree	Agree	Disagree	Agree	7	Positive	Never	Never	No	No	No	No	No	No	No	No	No
44105.794534791668	Thirties	Male	Non Saudi	Nurse	Teaching institute	>10 years	Incorrect ans	Incorrect	Incorrect	Yes	Yes	Yes	Yes	Yes	No	No	Yes	No	Yes	No	Yes	Strongly agree	Strongly agree	Strongly agree	Agree	Agree	Neutral	Agree	Agree	Neutral	Agree	Agree	Agree	Agree	Agree	Disagree	12	Negative	Always	Sometimes	Yes	Yes	Yes	No	No	Yes	No	No	No
44105.796368032403	Twenties	Male	Saudi	Nurse	Private hospital	<3 years	Incorrect ans	Incorrect	Incorrect	Yes	Yes	Yes	No	No	No	No	Yes	No	Yes	No	Yes	Strongly agree	Strongly agree	Strongly agree	Strongly agree	Strongly agree	Strongly agree	Strongly agree	Strongly agree	Disagree	Strongly agree	Strongly agree	Strongly agree	Agree	Disagree	Neutral	12	Negative	Sometimes	Sometimes	Yes	No	No	No	No	No	No	No	No
44105.797093784728	Thirties	Male	Saudi	Nurse	#NULL!	>10 years	Incorrect ans	Incorrect	Incorrect	No	Yes	Yes	Yes	No	No	Yes	Yes	No	Yes	No	Yes	Strongly agree	Strongly agree	Strongly agree	Neutral	Neutral	Neutral	Agree	Neutral	Neutral	Agree	Neutral	Neutral	Agree	Neutral	Disagree	6	Positive	Sometimes	Sometimes	Yes	Yes	Yes	Yes	Yes	Yes	Yes	Yes	Yes
44105.797099513889	Forties	Male	Non Saudi	Nurse	Public hospital	>10 years	Incorrect ans	Incorrect	Correct	Yes	Yes	Yes	Yes	Yes	No	No	Yes	Yes	Yes	No	Yes	Strongly agree	Disagree	Neutral	Agree	Strongly agree	Agree	Agree	Agree	Disagree	Agree	Agree	Agree	Disagree	Disagree	Disagree	9	Negative	Always	Always	Yes	Yes	Yes	Yes	Yes	Yes	No	No	No
44105.797226886571	Twenties	Male	Saudi	Nurse	Ministry of health	<3 years	Incorrect ans	Incorrect	Correct	Yes	Yes	Yes	Yes	No	No	No	Yes	Yes	Yes	No	No	Agree	Neutral	Neutral	Disagree	Agree	Agree	Disagree	Disagree	Agree	Neutral	Neutral	Neutral	Neutral	Neutral	Neutral	4	Positive	Always	Always	No	Yes	Yes	No	No	No	No	No	No
44105.797323159721	Twenties	Male	Saudi	Nurse	Public hospital	<3 years	Incorrect ans	Incorrect	Incorrect	No	Yes	Yes	Yes	Yes	No	Yes	Yes	No	Yes	No	Yes	Agree	Agree	Agree	Agree	Agree	Agree	Agree	Agree	Agree	Agree	Agree	Agree	Agree	Agree	Agree	15	Negative	Always	Sometimes	No	No	No	No	No	No	No	No	No
44105.799125833335	Thirties	Male	Non Saudi	Nurse	Private hospital	>6 to10 years	Incorrect ans	Incorrect	Incorrect	No	Yes	Yes	Yes	No	No	No	Yes	No	Yes	No	Yes	Strongly agree	Neutral	Neutral	Neutral	Neutral	Neutral	Neutral	Neutral	Neutral	Neutral	Neutral	Neutral	Neutral	Neutral	Neutral	1	Positive	Sometimes	Never	Yes	No	No	No	No	No	No	No	No
44105.799454259264	Thirties	Male	Non Saudi	Nurse	Public hospital	>10 years	Incorrect ans	Incorrect	Incorrect	Yes	Yes	Yes	Yes	No	No	No	No	No	No	No	Yes	Strongly agree	Strongly agree	Strongly agree	Strongly agree	Strongly agree	Agree	Neutral	Neutral	Agree	Neutral	Neutral	Neutral	Neutral	Neutral	Neutral	7	Positive	Sometimes	Never	Yes	No	No	No	No	No	No	No	No
44105.800260972217	Thirties	Male	Non Saudi	Nurse	Public hospital	>10 years	Incorrect ans	Incorrect	Incorrect	Yes	Yes	Yes	Yes	No	No	No	Yes	No	No	No	Yes	Strongly agree	Neutral	Strongly agree	Strongly agree	Strongly agree	Agree	Strongly agree	Strongly agree	Strongly agree	Strongly agree	Strongly agree	Strongly agree	Strongly agree	Neutral	Neutral	12	Negative	Sometimes	Never	Yes	No	No	No	No	No	No	No	No
44105.801194305561	Twenties	Male	Non Saudi	Nurse	Teaching institute	3-6 years	Incorrect ans	Incorrect	Incorrect	Yes	Yes	Yes	Yes	Yes	No	No	Yes	No	Yes	No	Yes	Strongly agree	Strongly agree	Strongly agree	Strongly agree	Strongly agree	Strongly agree	Strongly agree	Strongly agree	Strongly agree	Strongly agree	Strongly agree	Strongly agree	Neutral	Neutral	Disagree	12	Negative	Sometimes	Always	Yes	Yes	No	No	Yes	Yes	No	No	No
44105.802400532411	Twenties	Male	Saudi	Nurse	Public hospital	<3 years	Incorrect ans	Incorrect	Correct	Yes	Yes	Yes	Yes	No	No	No	Yes	Yes	Yes	No	Yes	Strongly agree	Strongly agree	Strongly agree	Strongly agree	Agree	Neutral	Neutral	Neutral	Agree	Agree	Agree	Agree	Strongly disagree	Strongly disagree	Strongly disagree	9	Negative	Never	Never	No	Yes	Yes	Yes	No	No	No	No	No
44105.803215543987	Twenties	Male	Non Saudi	Nurse	Teaching institute	>6 to10 years	Incorrect ans	Incorrect	Incorrect	Yes	Yes	Yes	Yes	No	No	Yes	No	No	No	No	No	Agree	Agree	Disagree	Strongly agree	Agree	Neutral	Neutral	Neutral	Agree	Agree	Agree	Agree	Neutral	Neutral	Disagree	8	Negative	Sometimes	Never	Yes	No	No	No	No	No	No	No	No
44105.804257141208	Twenties	Male	Non Saudi	Nurse	Ministry of health	<3 years	Incorrect ans	Incorrect	Correct	Yes	Yes	Yes	Yes	No	No	Yes	Yes	No	Yes	No	Yes	Strongly agree	Neutral	Agree	Agree	Agree	Agree	Agree	Neutral	Agree	Agree	Agree	Agree	Agree	Strongly agree	Disagree	12	Negative	Sometimes	Never	Yes	No	No	No	No	No	No	No	No
44105.804432696765	Twenties	Male	Saudi	Nurse	Public hospital	<3 years	Incorrect ans	Incorrect	Incorrect	No	No	Yes	Yes	No	No	No	No	No	No	No	Yes	Agree	Agree	Agree	Neutral	Agree	Agree	Agree	Agree	Agree	Agree	Agree	Agree	Agree	Agree	Agree	14	Negative	Sometimes	Sometimes	Yes	Yes	No	Yes	Yes	Yes	No	No	No
44105.804641817129	Thirties	Male	Non Saudi	Nurse	Public hospital	<3 years	Incorrect ans	Incorrect	Incorrect	Yes	Yes	Yes	Yes	No	No	Yes	Yes	No	Yes	No	Yes	Strongly agree	Agree	Strongly agree	Strongly agree	Strongly agree	Agree	Agree	Agree	Agree	Strongly agree	Strongly agree	Strongly agree	Neutral	Neutral	Disagree	12	Negative	Sometimes	Sometimes	Yes	No	No	No	No	No	No	No	No
44105.805006354167	Twenties	Male	Non Saudi	Nurse	Ministry of health	<3 years	Incorrect ans	Incorrect	Incorrect	Yes	Yes	Yes	Yes	No	No	No	Yes	No	No	No	Yes	Strongly agree	Strongly agree	Agree	Strongly agree	Strongly agree	Strongly agree	Strongly agree	Strongly agree	Strongly agree	Agree	Agree	Strongly agree	Strongly agree	Strongly agree	Strongly agree	15	Negative	Sometimes	Never	No	Yes	Yes	No	No	Yes	No	No	No
44105.807865277777	Forties	Male	Non Saudi	Nurse	Teaching institute	>10 years	Incorrect ans	Incorrect	Correct	Yes	Yes	Yes	Yes	Yes	Yes	Yes	Yes	No	No	No	Yes	Strongly agree	Strongly agree	Agree	Agree	Agree	Neutral	Neutral	Neutral	Neutral	Neutral	Neutral	Agree	Neutral	Neutral	Neutral	6	Positive	Always	Always	Yes	Yes	Yes	No	No	No	No	No	No
44105.812792766199	Forties	Male	Non Saudi	Nurse	Teaching institute	>10 years	Incorrect ans	Incorrect	Correct	No	Yes	Yes	Yes	No	No	No	Yes	No	No	No	Yes	Strongly agree	Strongly agree	Agree	Strongly agree	Strongly agree	Agree	Agree	Agree	Agree	Agree	Agree	Agree	Disagree	Agree	Agree	14	Negative	Sometimes	Never	Yes	Yes	Yes	No	No	No	No	No	No
44105.813155706019	Thirties	Male	Saudi	Nurse	Private hospital	>6 to10 years	Incorrect ans	Incorrect	Correct	Yes	Yes	Yes	Yes	Yes	No	No	No	Yes	Yes	No	Yes	Agree	Agree	Neutral	Neutral	Disagree	Agree	Disagree	Disagree	Disagree	Agree	Agree	Agree	Neutral	Neutral	Neutral	6	Positive	Never	Never	Yes	No	No	No	No	No	No	No	No
44105.813283993055	Fifty and above	Male	Non Saudi	Nurse	Teaching institute	>10 years	Incorrect ans	Incorrect	Incorrect	Yes	Yes	Yes	Yes	No	No	Yes	No	No	Yes	No	Yes	Agree	Disagree	Neutral	Agree	Neutral	Disagree	Disagree	Disagree	Strongly agree	Strongly agree	Strongly agree	Agree	Agree	Neutral	Neutral	7	Positive	Sometimes	Never	Yes	Yes	Yes	Yes	No	Yes	No	Yes	Yes
44105.813681157408	Thirties	Female	Saudi	Nurse	Private hospital	>6 to10 years	Incorrect ans	Incorrect	Incorrect	No	Yes	Yes	Yes	No	No	No	No	Yes	Yes	No	No	Neutral	Neutral	Strongly agree	Agree	Agree	Agree	Agree	Agree	Disagree	Disagree	Disagree	Disagree	Disagree	Disagree	Disagree	6	Positive	Sometimes	Sometimes	No	No	No	No	No	No	No	No	No
44105.814099525465	Twenties	Male	Saudi	Nurse	Public hospital	<3 years	Incorrect ans	Incorrect	Incorrect	Yes	Yes	No	Yes	No	No	No	No	No	No	No	Yes	Agree	Neutral	Agree	Neutral	Neutral	Strongly agree	Strongly agree	Neutral	Agree	Strongly agree	Strongly agree	Strongly agree	Strongly agree	Strongly agree	Disagree	1	Positive	Sometimes	Sometimes	Yes	No	No	No	Yes	No	Yes	No	Yes
44105.814646631945	Thirties	Male	Non Saudi	Nurse	Ministry of health	<3 years	Incorrect ans	Incorrect	Incorrect	Yes	Yes	Yes	Yes	No	No	No	No	No	Yes	No	Yes	Strongly agree	Strongly agree	Neutral	Strongly agree	Agree	Agree	Neutral	Agree	Agree	Agree	Agree	Agree	Agree	Agree	Strongly disagree	12	Negative	Sometimes	Always	Yes	Yes	Yes	No	No	No	No	No	No
44105.815864618053	Forties	Male	Non Saudi	Nurse	Teaching institute	>10 years	Incorrect ans	Incorrect	Incorrect	Yes	Yes	Yes	Yes	No	No	No	Yes	No	No	No	Yes	Strongly agree	Agree	Agree	Agree	Agree	Agree	Agree	Agree	Agree	Agree	Agree	Agree	Disagree	Neutral	Disagree	12	Negative	Sometimes	Never	Yes	No	No	No	No	No	No	No	No
44105.816785648145	Thirties	Male	Non Saudi	Nurse	Teaching institute	>10 years	Incorrect ans	Incorrect	Incorrect	Yes	Yes	Yes	Yes	No	Yes	Yes	Yes	No	Yes	No	Yes	Agree	Disagree	Agree	Agree	Agree	Agree	Agree	Agree	Neutral	Agree	Agree	Agree	Disagree	Disagree	Neutral	1	Positive	Sometimes	Sometimes	Yes	Yes	Yes	Yes	No	Yes	No	No	No
44105.817222939819	Thirties	Male	Non Saudi	Nurse	Ministry of health	>10 years	Incorrect ans	Incorrect	Correct	Yes	Yes	Yes	Yes	Yes	Yes	No	Yes	No	Yes	No	Yes	Strongly agree	Strongly disagree	Strongly agree	Agree	Strongly agree	Agree	Strongly agree	Strongly agree	Strongly agree	Strongly agree	Strongly agree	Strongly agree	Strongly agree	Disagree	Strongly disagree	12	Negative	Sometimes	Sometimes	Yes	Yes	Yes	Yes	Yes	Yes	Yes	Yes	Yes
44105.818288784722	Thirties	Male	Non Saudi	Nurse	Ministry of health	3-6 years	Incorrect ans	Incorrect	Correct	Yes	No	Yes	Yes	No	No	Yes	No	Yes	No	No	Yes	Agree	Strongly agree	Disagree	Neutral	Agree	Agree	Agree	Agree	Neutral	Agree	Agree	Agree	Disagree	Disagree	Disagree	9	Negative	Always	Sometimes	Yes	Yes	Yes	Yes	Yes	No	Yes	No	No
44105.819460590283	Forties	Male	Non Saudi	Nurse	Teaching institute	>10 years	Incorrect ans	Incorrect	Incorrect	No	Yes	Yes	Yes	No	No	No	Yes	No	Yes	No	No	Strongly agree	Strongly agree	Agree	Strongly agree	Strongly agree	Agree	Strongly agree	Strongly agree	Strongly agree	Strongly agree	Strongly agree	Strongly agree	Agree	Agree	Agree	15	Negative	Always	Always	Yes	No	No	No	No	No	No	No	No
44105.819482233797	Thirties	Male	Non Saudi	Nurse	Both private & public	3-6 years	Incorrect ans	Incorrect	Incorrect	Yes	Yes	Yes	Yes	No	No	No	Yes	No	Yes	No	Yes	Strongly agree	Neutral	Strongly agree	Disagree	Agree	Neutral	Neutral	Neutral	Agree	Strongly agree	Strongly agree	Strongly agree	Neutral	Neutral	Disagree	7	Positive	Always	Never	Yes	Yes	No	No	Yes	No	No	No	No
44105.820235868057	Forties	Male	Non Saudi	Nurse	Teaching institute	>6 to10 years	Incorrect ans	Incorrect	Incorrect	Yes	Yes	Yes	Yes	No	No	No	No	No	No	No	Yes	Agree	Agree	Neutral	Agree	Agree	Agree	Agree	Agree	Agree	Agree	Agree	Agree	Disagree	Agree	Strongly disagree	12	Negative	Always	Sometimes	No	No	No	No	No	No	No	No	No
44105.822193414351	Forties	Male	Saudi	Nurse	Private hospital	>10 years	Incorrect ans	Incorrect	Correct	Yes	Yes	Yes	Yes	No	No	No	Yes	Yes	Yes	No	No	Agree	Disagree	Strongly disagree	Neutral	Neutral	Agree	Strongly disagree	Strongly disagree	Strongly agree	Strongly disagree	Disagree	Strongly disagree	Neutral	Agree	Strongly agree	5	Positive	Never	Never	No	Yes	Yes	No	No	No	No	No	No
44105.830156643518	Twenties	Male	Saudi	Nurse	Ministry of health	3-6 years	Incorrect ans	Incorrect	Correct	No	No	No	No	No	No	No	Yes	Yes	Yes	No	Yes	Neutral	Agree	Strongly agree	Strongly agree	Neutral	Disagree	Strongly disagree	Strongly disagree	Strongly disagree	Strongly disagree	Strongly agree	Strongly agree	Disagree	Strongly agree	Disagree	6	Positive	Sometimes	Always	No	Yes	No	No	Yes	No	No	No	No
44105.841211701394	Thirties	Male	Non Saudi	Nurse	Both private & public	3-6 years	Incorrect ans	Incorrect	Incorrect	Yes	Yes	Yes	Yes	No	No	No	Yes	No	Yes	No	Yes	Strongly agree	Agree	Agree	Neutral	Agree	Neutral	Neutral	Neutral	Strongly agree	Agree	Agree	Agree	Disagree	Neutral	Disagree	8	Negative	Always	Never	Yes	Yes	No	No	Yes	No	No	No	No
44105.850819097221	Thirties	Male	Saudi	Nurse	Public hospital	3-6 years	Incorrect ans	Incorrect	Incorrect	Yes	Yes	Yes	Yes	No	No	No	Yes	Yes	Yes	No	Yes	Strongly agree	Agree	Strongly agree	Strongly agree	Strongly agree	Strongly agree	Strongly agree	Strongly agree	Strongly agree	Strongly agree	Strongly agree	Strongly agree	Strongly agree	Strongly agree	Strongly agree	15	Negative	Sometimes	Sometimes	No	No	Yes	No	No	No	No	No	No
44105.851914155093	Fifty and above	Female	Non Saudi	Nurse	Ministry of health	>10 years	Incorrect ans	Incorrect	Incorrect	No	Yes	Yes	Yes	No	No	No	No	No	No	No	Yes	Agree	Agree	Agree	Agree	Agree	Agree	Agree	Agree	Agree	Strongly agree	Strongly agree	Strongly agree	Strongly agree	Strongly agree	Strongly agree	15	Negative	Sometimes	Sometimes	No	No	No	Yes	Yes	Yes	No	No	No
44105.893030648149	Thirties	Male	Saudi	Nurse	Public hospital	>10 years	Incorrect ans	Incorrect	Incorrect	No	Yes	Yes	No	No	Yes	No	Yes	No	Yes	No	Yes	Neutral	Strongly disagree	Neutral	Neutral	Neutral	Neutral	Neutral	Neutral	Neutral	Neutral	Neutral	Neutral	Neutral	Neutral	Neutral	0	Positive	Never	Always	No	Yes	No	No	No	No	Yes	No	No
44105.897004722225	Thirties	Male	Saudi	Nurse	Public hospital	3-6 years	Incorrect ans	Incorrect	Correct	No	No	Yes	Yes	No	No	No	Yes	Yes	Yes	No	Yes	Neutral	Disagree	Neutral	Neutral	Disagree	Agree	Agree	Agree	Disagree	Disagree	Agree	Neutral	Agree	Agree	Disagree	6	Positive	Sometimes	Sometimes	No	Yes	No	No	Yes	No	No	No	No
44105.898810555555	Twenties	Male	Saudi	Nurse	Public hospital	3-6 years	Incorrect ans	Incorrect	Incorrect	Yes	Yes	Yes	Yes	Yes	No	Yes	Yes	No	Yes	No	Yes	Strongly agree	Agree	Agree	Agree	Agree	Agree	Agree	Strongly agree	Agree	Agree	Agree	Agree	Agree	Strongly agree	Agree	15	Negative	Sometimes	Sometimes	Yes	No	No	No	No	No	No	No	No
44105.906733599535	Twenties	Male	Non Saudi	Nurse	Ministry of health	<3 years	Incorrect ans	Incorrect	Incorrect	Yes	No	No	No	No	No	No	No	Yes	Yes	No	Yes	Strongly agree	Agree	Neutral	Disagree	Strongly disagree	Strongly disagree	Strongly disagree	Strongly disagree	Disagree	Neutral	Neutral	Agree	Strongly agree	Strongly disagree	Strongly disagree	4	Positive	Always	Always	No	No	No	No	Yes	No	Yes	No	No
44105.947956307871	Twenties	Male	Non Saudi	Nurse	Ministry of health	3-6 years	Incorrect ans	Incorrect	Incorrect	Yes	Yes	Yes	Yes	No	No	No	Yes	No	No	No	No	Strongly agree	Agree	Agree	Agree	Agree	Neutral	Neutral	#NULL!	Agree	Agree	Agree	Neutral	Strongly agree	Strongly agree	Disagree	1	Positive	Always	Sometimes	Yes	No	No	No	No	No	No	No	No
44105.990433993051	Forties	Male	Non Saudi	Nurse	Teaching institute	>10 years	Incorrect ans	Incorrect	Incorrect	Yes	Yes	Yes	Yes	No	No	No	Yes	No	Yes	No	Yes	Strongly agree	Strongly agree	Strongly agree	Agree	Strongly agree	Strongly agree	Strongly agree	Agree	Agree	Agree	Agree	Agree	Strongly agree	Neutral	Disagree	13	Negative	Always	Never	Yes	Yes	Yes	No	No	No	No	No	No
44106.052035324072	Twenties	Male	Saudi	Nurse	Ministry of health	<3 years	Incorrect ans	Incorrect	Incorrect	Yes	Yes	Yes	Yes	No	No	No	No	No	No	No	Yes	Strongly agree	Strongly agree	Neutral	Neutral	Neutral	Neutral	Neutral	Agree	Agree	Strongly agree	Neutral	Agree	Strongly agree	Agree	Neutral	8	Negative	Never	Sometimes	Yes	Yes	No	Yes	No	No	No	No	No
44106.704580648147	Thirties	Male	Non Saudi	Nurse	Teaching institute	>10 years	Incorrect ans	Incorrect	Incorrect	Yes	Yes	Yes	Yes	No	No	Yes	Yes	No	Yes	No	Yes	Agree	Strongly agree	Agree	Strongly agree	Strongly agree	Strongly agree	Strongly agree	Strongly agree	Strongly agree	Strongly agree	Strongly agree	Strongly agree	Strongly agree	Strongly agree	Strongly agree	15	Negative	Always	Always	Yes	Yes	Yes	Yes	Yes	Yes	Yes	No	No
9/22/2020 23:42:06	Twenties	Female	Saudi	Nurse	Public hospital	<3 years	Incorrect ans	Incorrect	Incorrect	Yes	Yes	Yes	Yes	Yes	No	No	Yes	Yes	Yes	No	Yes	Strongly agree	Strongly agree	Strongly agree	Strongly agree	Strongly agree	Strongly agree	Agree	Agree	#NULL!	Strongly agree	Strongly agree	Strongly agree	Agree	Disagree	Strongly disagree	12	Negative	Sometimes	Sometimes	Yes	Yes	Yes	No	No	Yes	Yes	Yes	Yes
9/29/2020 22:59:06	Twenties	Female	Saudi	Nurse	Public hospital	<3 years	Incorrect ans	Incorrect	Incorrect	No	No	No	Yes	No	No	No	Yes	Yes	Yes	No	Yes	Neutral	Neutral	Neutral	Neutral	Neutral	Neutral	Neutral	Neutral	Neutral	Neutral	Neutral	Neutral	Neutral	Neutral	Neutral	0	Positive	Never	Sometimes	Yes	No	Yes	No	No	No	No	No	No
9/30/2020 2:38:05	Thirties	Male	Saudi	Nurse	Private hospital	3-6 years	Incorrect ans	Incorrect	Correct	Yes	Yes	No	Yes	No	No	No	No	No	No	No	Yes	Strongly agree	Agree	Strongly agree	Strongly agree	Strongly agree	Agree	Strongly agree	Strongly agree	Strongly agree	Neutral	Neutral	Agree	Neutral	Disagree	Strongly agree	11	Negative	Sometimes	Sometimes	Yes	No	Yes	No	Yes	No	Yes	No	Yes
9/30/2020 3:57:04	Twenties	Female	Saudi	Nurse	Public hospital	<3 years	Incorrect ans	Incorrect	Incorrect	No	Yes	Yes	Yes	No	No	No	Yes	Yes	Yes	No	Yes	Agree	Neutral	Agree	Agree	Neutral	Disagree	Neutral	Agree	Neutral	Agree	Agree	Disagree	Agree	Agree	Agree	9	Negative	Sometimes	Always	No	No	Yes	No	No	No	No	No	No
9/30/2020 4:45:37	Twenties	Female	Saudi	Nurse	Public hospital	<3 years	Incorrect ans	Incorrect	Incorrect	No	Yes	Yes	Yes	No	No	No	Yes	Yes	Yes	No	Yes	Agree	Neutral	Agree	Agree	Neutral	Disagree	Neutral	Agree	Neutral	Agree	Agree	Disagree	Agree	Agree	Agree	9	Negative	Sometimes	Always	No	No	Yes	No	No	No	No	No	No
9/30/2020 22:57:57	Twenties	Female	Saudi	Nurse	Ministry of health	3-6 years	Incorrect ans	Incorrect	Correct	No	Yes	Yes	Yes	No	No	No	No	No	No	No	Yes	Strongly agree	Strongly agree	Strongly agree	Strongly agree	Strongly agree	Strongly agree	Strongly agree	Strongly agree	Strongly agree	Strongly agree	Strongly agree	Strongly agree	Strongly agree	Strongly agree	Disagree	14	Negative	Always	Always	Yes	Yes	Yes	No	No	No	No	No	No
9/30/2020 23:09:44	Thirties	Female	Non Saudi	Nurse	Public hospital	>6 to10 years	Incorrect ans	Incorrect	Correct	No	Yes	Yes	No	No	No	No	No	No	No	No	Yes	Strongly agree	Strongly agree	Strongly agree	Neutral	Strongly agree	Strongly agree	Strongly agree	Strongly agree	Neutral	Agree	Agree	Agree	Agree	Agree	Agree	13	Negative	Always	Always	Yes	Yes	Yes	No	No	No	No	No	No
9/30/2020 23:11:12	Thirties	Male	Non Saudi	Nurse	Public hospital	>6 to10 years	Incorrect ans	Incorrect	Incorrect	No	No	No	Yes	No	No	No	Yes	Yes	Yes	Yes	No	Agree	Agree	Agree	Agree	Neutral	Disagree	Neutral	Neutral	Disagree	Neutral	Disagree	Agree	Agree	Agree	Disagree	7	Positive	Sometimes	Sometimes	No	No	No	No	No	No	No	No	No
43840.00377314815	Thirties	Female	Non Saudi	Nurse	Private hospital	3-6 years	Incorrect ans	Incorrect	Correct	No	No	Yes	No	No	No	No	No	Yes	Yes	No	No	Neutral	Neutral	Neutral	Neutral	Neutral	Neutral	Neutral	Agree	Neutral	Neutral	Neutral	Neutral	Neutral	Neutral	Neutral	1	Positive	Sometimes	Sometimes	Yes	No	No	No	No	No	No	No	No
43840.008171296293	Twenties	Female	Saudi	Nurse	Ministry of health	<3 years	Knowledge	Incorrect	Correct	Yes	Yes	Yes	Yes	No	Yes	No	No	No	No	No	Yes	Strongly agree	Strongly agree	Disagree	Agree	Neutral	Neutral	Neutral	Neutral	Neutral	Neutral	Neutral	Neutral	Neutral	Neutral	Neutral	3	Positive	Never	Never	No	No	Yes	Yes	Yes	Yes	No	Yes	Yes
43840.009166666663	Twenties	Female	Saudi	Nurse	Ministry of health	3-6 years	Incorrect ans	Incorrect	Correct	Yes	Yes	Yes	Yes	No	No	No	Yes	Yes	No	No	Yes	Neutral	Neutral	Neutral	Neutral	Neutral	Neutral	Neutral	Neutral	Neutral	Neutral	Neutral	Neutral	Neutral	Neutral	Neutral	0	Positive	Never	Never	No	No	No	No	No	No	No	No	No
43840.01116898148	Thirties	Male	Non Saudi	Nurse	Public hospital	>6 to10 years	Incorrect ans	Incorrect	Incorrect	No	No	No	Yes	No	No	No	Yes	Yes	Yes	Yes	No	Agree	Agree	Agree	Agree	Neutral	Disagree	Neutral	Neutral	Disagree	Neutral	Disagree	Agree	Agree	Agree	Disagree	7	Positive	Sometimes	Sometimes	No	No	No	No	No	No	No	No	No
43840.104618055557	Twenties	Female	Saudi	Nurse	Ministry of health	3-6 years	Incorrect ans	Incorrect	Correct	No	Yes	Yes	Yes	No	No	No	No	No	No	No	Yes	Strongly agree	Strongly agree	Strongly agree	Strongly agree	Strongly agree	Strongly agree	Strongly agree	Strongly agree	Strongly agree	Strongly agree	Strongly agree	Strongly agree	Strongly agree	Strongly agree	Disagree	14	Negative	Always	Always	Yes	Yes	Yes	No	No	No	No	No	No
43871.40084490741	Thirties	Male	Non Saudi	Nurse	Public hospital	>6 to10 years	Incorrect ans	Incorrect	Correct	Yes	Yes	Yes	Yes	No	No	No	No	No	No	No	Yes	Neutral	Neutral	Agree	Disagree	Disagree	Disagree	Neutral	Neutral	Agree	Neutral	Neutral	Neutral	Neutral	Neutral	Neutral	2	Positive	Sometimes	Sometimes	No	No	No	No	No	No	No	No	No
43871.57104166667	Thirties	Female	Non Saudi	Nurse	Public hospital	>6 to10 years	Incorrect ans	Incorrect	Correct	No	Yes	Yes	No	No	No	No	No	No	No	No	Yes	Strongly agree	Strongly agree	Strongly agree	Neutral	Strongly agree	Strongly agree	Strongly agree	Strongly agree	Neutral	Agree	Agree	Agree	Agree	Agree	Agree	13	Negative	Always	Always	Yes	Yes	Yes	No	No	No	No	No	No
9/19/2020 21:43:37	Twenties	Male	Saudi	Nurse	Private hospital	<3 years	Incorrect ans	Incorrect	Incorrect	Yes	Yes	Yes	Yes	No	No	No	Yes	Yes	Yes	No	Yes	Strongly agree	Agree	Agree	Neutral	Neutral	Disagree	Disagree	Neutral	Disagree	Agree	Strongly agree	Strongly agree	Neutral	Neutral	Neutral	6	Positive	Sometimes	Never	Yes	No	No	No	No	No	No	No	No
9/19/2020 21:43:40	Twenties	Male	Saudi	Nurse	Private hospital	3-6 years	Incorrect ans	Incorrect	Incorrect	Yes	Yes	Yes	Yes	No	No	No	Yes	No	Yes	No	No	Strongly agree	Agree	Strongly agree	Strongly agree	Strongly agree	Agree	Neutral	Neutral	Agree	Strongly agree	Strongly agree	Strongly agree	Neutral	Strongly agree	Disagree	11	Negative	Sometimes	Sometimes	Yes	Yes	Yes	No	No	No	No	No	No
9/27/2020 13:05:20	Twenties	Male	Saudi	Nurse	Public hospital	3-6 years	Incorrect ans	Incorrect	Incorrect	Yes	No	Yes	No	No	No	No	No	No	No	No	No	Neutral	Neutral	Neutral	Neutral	Agree	Agree	Neutral	Agree	Neutral	Agree	Neutral	Neutral	Agree	Neutral	Neutral	5	Positive	Sometimes	Sometimes	Yes	Yes	Yes	No	No	No	Yes	Yes	No
9/27/2020 13:09:31	Twenties	Male	Non Saudi	Nurse	Private hospital	<3 years	Incorrect ans	Incorrect	Incorrect	Yes	Yes	Yes	Yes	No	No	No	No	No	Yes	No	No	Agree	Agree	Agree	Agree	Neutral	Neutral	Agree	Neutral	Neutral	Agree	Neutral	Agree	Neutral	Agree	Neutral	8	Negative	Sometimes	Always	Yes	No	No	No	No	No	No	No	No
9/27/2020 15:44:01	Twenties	Male	Saudi	Nurse	Both private & public	<3 years	Incorrect ans	Incorrect	Incorrect	Yes	Yes	Yes	Yes	No	Yes	Yes	Yes	No	Yes	No	Yes	Strongly agree	Strongly disagree	Agree	Disagree	Strongly agree	Neutral	Agree	Agree	Disagree	Agree	Agree	Agree	Strongly agree	Strongly agree	Strongly agree	11	Negative	Sometimes	Never	Yes	No	No	No	No	No	No	No	No
9/27/2020 20:42:34	Fifty and above	Male	Saudi	Nurse	Public hospital	<3 years	Incorrect ans	Incorrect	Incorrect	No	Yes	Yes	Yes	No	No	Yes	Yes	No	No	No	Yes	Neutral	Disagree	Neutral	Neutral	Neutral	Agree	Neutral	Neutral	Neutral	Neutral	Neutral	Neutral	Neutral	Neutral	Neutral	1	Positive	Sometimes	Sometimes	Yes	No	No	No	No	No	Yes	No	No
9/27/2020 23:20:06	Twenties	Male	Saudi	Nurse	Public hospital	<3 years	Incorrect ans	Incorrect	Incorrect	Yes	Yes	Yes	No	No	No	No	Yes	Yes	No	No	Yes	Strongly agree	Strongly agree	Strongly agree	Strongly agree	Strongly agree	Strongly agree	Strongly agree	Strongly agree	Strongly agree	Strongly agree	Strongly agree	Strongly agree	Strongly agree	Strongly disagree	Strongly disagree	13	Negative	Always	Always	Yes	Yes	Yes	Yes	No	No	No	No	No
9/28/2020 6:53:39	Fifty and above	Male	Saudi	Nurse	Public hospital	<3 years	Incorrect ans	Incorrect	Incorrect	No	Yes	Yes	Yes	No	No	Yes	Yes	No	No	No	Yes	Neutral	Disagree	Neutral	Neutral	Neutral	Agree	Neutral	Neutral	Neutral	Neutral	Neutral	Neutral	Neutral	Neutral	Neutral	1	Positive	Sometimes	Sometimes	Yes	No	No	No	No	No	Yes	No	No
43840.950370370374	Thirties	Female	Saudi	Nurse	Public hospital	3-6 years	Incorrect ans	Incorrect	Incorrect	No	No	Yes	No	No	No	No	No	No	No	No	Yes	Strongly agree	Strongly agree	Strongly agree	Disagree	Disagree	Neutral	Agree	Neutral	Strongly agree	Disagree	Disagree	Disagree	Agree	Neutral	Strongly disagree	6	Positive	Always	Sometimes	Yes	No	No	No	Yes	No	No	No	No
43840.95175925926	Thirties	Male	Non Saudi	Nurse	Public hospital	3-6 years	Incorrect ans	Incorrect	Correct	Yes	Yes	Yes	Yes	No	No	No	Yes	No	Yes	No	Yes	Strongly agree	Agree	Agree	Agree	Agree	Disagree	Disagree	Agree	Disagree	Agree	Agree	Agree	Agree	Agree	Neutral	11	Negative	Never	Never	No	Yes	Yes	No	No	No	No	Yes	No
43840.952604166669	Forties	Male	Non Saudi	Nurse	Both private & public	>6 to10 years	Incorrect ans	Incorrect	Incorrect	No	Yes	Yes	Yes	No	No	No	No	Yes	No	No	No	Neutral	Neutral	Neutral	Neutral	Neutral	Neutral	Neutral	Neutral	Neutral	Neutral	Neutral	Neutral	Neutral	Neutral	Neutral	0	Positive	Never	Never	Yes	Yes	No	No	No	No	No	No	No
43840.957835648151	Twenties	Male	Saudi	Nurse	Public hospital	<3 years	Incorrect ans	Incorrect	Incorrect	No	No	No	No	No	No	No	No	Yes	Yes	No	No	Strongly agree	Strongly agree	Strongly agree	Strongly agree	Strongly agree	Strongly agree	Strongly agree	Strongly agree	Strongly agree	Strongly agree	Strongly agree	Strongly agree	Strongly agree	Strongly agree	Strongly agree	15	Negative	Always	Always	Yes	Yes	No	No	No	Yes	No	No	No
43840.959224537037	Forties	Female	Non Saudi	Nurse	Ministry of health	>10 years	Incorrect ans	Incorrect	Incorrect	No	No	No	No	No	No	No	Yes	Yes	Yes	No	No	Strongly disagree	Strongly disagree	Strongly disagree	Strongly disagree	Strongly disagree	Strongly disagree	Strongly disagree	Strongly disagree	Strongly disagree	Strongly disagree	Strongly disagree	Strongly disagree	Strongly disagree	Strongly disagree	Strongly disagree	0	Positive	Never	Never	No	No	No	No	No	No	No	No	No
43871.74050925926	Thirties	Male	Non Saudi	Nurse	Public hospital	3-6 years	Incorrect ans	Incorrect	Correct	Yes	Yes	Yes	Yes	No	No	No	Yes	No	Yes	No	Yes	Strongly agree	Agree	Agree	Agree	Agree	Disagree	Disagree	Agree	Disagree	Agree	Agree	Agree	Agree	Agree	Neutral	11	Negative	Never	Never	No	Yes	Yes	No	No	No	No	Yes	No
[truncated: 7 more columns]
